# Supplementary material for: The integrative omics of white-rot fungus Pycnoporus coccineus reveals co-regulated CAZymes for orchestrated lignocellulose breakdown
Source: PLoS One. 2017 Apr 10;12(4):e0175528. doi: 10.1371/journal.pone.0175528 (PMC5386290; doi:10.1371/journal.pone.0175528)
Supplement: S1 File — The animation was made based on the transcriptomic topographies made with mean transcription levels per node for each cultivation condition (Fig 2). (ZIP) [file pone.0175528.s011.zip]

Archive with 51 entries (42 files):
- S1 File/
- S1 File/css/
- S1 File/css/reset.css
- __MACOSX/
- __MACOSX/S1 File/
- __MACOSX/S1 File/css/
- __MACOSX/S1 File/css/._reset.css
- S1 File/css/scianimator.blue.css
- __MACOSX/S1 File/css/._scianimator.blue.css
- S1 File/css/scianimator.css
- __MACOSX/S1 File/css/._scianimator.css
- S1 File/css/scianimator.dark.css
- __MACOSX/S1 File/css/._scianimator.dark.css
- S1 File/css/scianimator.light.css
- __MACOSX/S1 File/css/._scianimator.light.css
- S1 File/css/styles.css
- __MACOSX/S1 File/css/._styles.css
- __MACOSX/S1 File/._css
- S1 File/js/
- S1 File/js/jquery-1.4.4.min.js
- __MACOSX/S1 File/js/
- __MACOSX/S1 File/js/._jquery-1.4.4.min.js
- S1 File/js/jquery.scianimator.min.js
- __MACOSX/S1 File/js/._jquery.scianimator.min.js
- S1 File/js/Pycco310_Step10.4_MeanTranscript.js
- __MACOSX/S1 File/js/._Pycco310_Step10.4_MeanTranscript.js
- __MACOSX/S1 File/._js
- S1 File/Pycco310_MeanTranscript.html
- __MACOSX/S1 File/._Pycco310_MeanTranscript.html
- S1 File/Pycco310_MeanTranscript_dir/
- S1 File/Pycco310_MeanTranscript_dir/Pycco310_Step10.4_MeanTranscript1.png
- __MACOSX/S1 File/Pycco310_MeanTranscript_dir/
- __MACOSX/S1 File/Pycco310_MeanTranscript_dir/._Pycco310_Step10.4_MeanTranscript1.png
- S1 File/Pycco310_MeanTranscript_dir/Pycco310_Step10.4_MeanTranscript2.png
- __MACOSX/S1 File/Pycco310_MeanTranscript_dir/._Pycco310_Step10.4_MeanTranscript2.png
- S1 File/Pycco310_MeanTranscript_dir/Pycco310_Step10.4_MeanTranscript3.png
- __MACOSX/S1 File/Pycco310_MeanTranscript_dir/._Pycco310_Step10.4_MeanTranscript3.png
- S1 File/Pycco310_MeanTranscript_dir/Pycco310_Step10.4_MeanTranscript4.png
- __MACOSX/S1 File/Pycco310_MeanTranscript_dir/._Pycco310_Step10.4_MeanTranscript4.png
- S1 File/Pycco310_MeanTranscript_dir/Pycco310_Step10.4_MeanTranscript5.png
- __MACOSX/S1 File/Pycco310_MeanTranscript_dir/._Pycco310_Step10.4_MeanTranscript5.png
- S1 File/Pycco310_MeanTranscript_dir/Pycco310_Step10.4_MeanTranscript6.png
- __MACOSX/S1 File/Pycco310_MeanTranscript_dir/._Pycco310_Step10.4_MeanTranscript6.png
- S1 File/Pycco310_MeanTranscript_dir/Pycco310_Step10.4_MeanTranscript7.png
- __MACOSX/S1 File/Pycco310_MeanTranscript_dir/._Pycco310_Step10.4_MeanTranscript7.png
- S1 File/Pycco310_MeanTranscript_dir/Pycco310_Step10.4_MeanTranscript8.png
- __MACOSX/S1 File/Pycco310_MeanTranscript_dir/._Pycco310_Step10.4_MeanTranscript8.png
- __MACOSX/S1 File/._Pycco310_MeanTranscript_dir
- S1 File/Read me - how to watch the animation by Shingo.txt
- __MACOSX/S1 File/._Read me - how to watch the animation by Shingo.txt
- __MACOSX/._S1 File
