# Supplementary material for: The integrative omics of white-rot fungus Pycnoporus coccineus reveals co-regulated CAZymes for orchestrated lignocellulose breakdown
Source: PLoS One. 2017 Apr 10;12(4):e0175528. doi: 10.1371/journal.pone.0175528 (PMC5386290; doi:10.1371/journal.pone.0175528)
Supplement: S1 File — The animation was made based on the transcriptomic topographies made with mean transcription levels per node for each cultivation condition (Fig 2). (ZIP) [file pone.0175528.s011.zip › S1 File/js/Pycco310_Step10.4_MeanTranscript.js]

(function($) {
    $(document).ready(function() {
	
	$('#Pycco310_Step10_4_MeanTranscript').scianimator({
	    'images': ['Pycco310_Step10.4_MeanTranscript_dir/Pycco310_Step10.4_MeanTranscript1.png', 'Pycco310_Step10.4_MeanTranscript_dir/Pycco310_Step10.4_MeanTranscript2.png', 'Pycco310_Step10.4_MeanTranscript_dir/Pycco310_Step10.4_MeanTranscript3.png', 'Pycco310_Step10.4_MeanTranscript_dir/Pycco310_Step10.4_MeanTranscript4.png', 'Pycco310_Step10.4_MeanTranscript_dir/Pycco310_Step10.4_MeanTranscript5.png', 'Pycco310_Step10.4_MeanTranscript_dir/Pycco310_Step10.4_MeanTranscript6.png', 'Pycco310_Step10.4_MeanTranscript_dir/Pycco310_Step10.4_MeanTranscript7.png', 'Pycco310_Step10.4_MeanTranscript_dir/Pycco310_Step10.4_MeanTranscript8.png'],
	    'width': 800,
	    'delay': 3000,
	    'loopMode': 'loop',
 utf8: false
	});
	$('#Pycco310_Step10_4_MeanTranscript').scianimator('play');
    });
})(jQuery);
