# Supplementary material for: The integrative omics of white-rot fungus Pycnoporus coccineus reveals co-regulated CAZymes for orchestrated lignocellulose breakdown
Source: PLoS One. 2017 Apr 10;12(4):e0175528. doi: 10.1371/journal.pone.0175528 (PMC5386290; doi:10.1371/journal.pone.0175528)
Supplement: S1 File — The animation was made based on the transcriptomic topographies made with mean transcription levels per node for each cultivation condition (Fig 2). (ZIP) [file pone.0175528.s011.zip › S1 File/Read me - how to watch the animation by Shingo.txt]

--------------------------
HOW TO WATCH THE ANIMATION 
--------------------------
Hi there, thank you very much for reading our paper.

There are two files and two folders in this folder. All of them needs to be inside the folder to make it work.    

To view the animated version of the transcriptomic topographies, 
1) Open the html file by double-clicking. 
2) It should automatically open with your default internet browser. 

Any problems, please feel free to contact me on shingomiyauchi@hotmail.com

Cheers 

Shingo 29March2017 
