# Supplementary material for: The integrative omics of white-rot fungus Pycnoporus coccineus reveals co-regulated CAZymes for orchestrated lignocellulose breakdown
Source: PLoS One. 2017 Apr 10;12(4):e0175528. doi: 10.1371/journal.pone.0175528 (PMC5386290; doi:10.1371/journal.pone.0175528)
Supplement: S2 File — The output of the hypergenometric test (adjusted p < 0.05). (CSV) [file pone.0175528.s012.csv]

NodeID	Total_cazy_per_genome	Total_cazy_per_node	CBM1_per_node	CBM1_per_genome	RandomExpect	Probability	P.value	P.adjust.BH	P.adjust.Bonf
7	390	19	7	29	1.41282051282051	0.000148322546102787	0.000163390617340401	0.000490171852021203	0.000490171852021203
14	390	19	6	29	1.41282051282051	0.00121187953220438	0.00137527014954478	0.00206290522431717	0.00412581044863434
15	390	13	2	29	0.966666666666667	0.186798871334814	0.250574819910063	0.250574819910063	0.751724459730189
