# Supplementary material for: The integrative omics of white-rot fungus Pycnoporus coccineus reveals co-regulated CAZymes for orchestrated lignocellulose breakdown
Source: PLoS One. 2017 Apr 10;12(4):e0175528. doi: 10.1371/journal.pone.0175528 (PMC5386290; doi:10.1371/journal.pone.0175528)
Supplement: S3 File — The table contains protein ID, node ID, secretomic observations at day 3 and 7, high transcription, high log2 fold difference, averaged log2 normalized read counts of replicates, log2 transcriptional changes against maltose, CAZyme and other functional annotations. (XLSX) [file pone.0175528.s013.xlsx]

## Sheet: S3 File.csv
		Secretomic information									High specific transcription for substrates (> 11.7 log2 read counts)								Differential expression (>2 log2)		Averaged normalized transcript read counts of triplicate combined (log2)								Transcriptional changes against maltose (log2)						Gene annotations
protein ID	SOM node ID	total.secreted	mal_d3.secreted	mal_d7.secreted	asp_d3.secreted	asp_d7.secreted	pin_d3.secreted	pin_d7.secreted	whs_d3.secreted	whs_d7.secreted	mal_d3.highTrans	mal_d7.highTrans	asp_d3.highTrans	asp_d7.highTrans	pin_d3.highTrans	pin_d7.highTrans	whs_d3.highTrans	whs_d7.highTrans	NodeLog2Change.d3	NodeLog2Change.d7	mal_d3.ave	mal_d7.ave	asp_d3.ave	asp_d7.ave	pin_d3.ave	pin_d7.ave	whs_d3.ave	whs_d7.ave	Asp3vsMal3.log2Change	Pin3vsMal3.log2Change	Whs3vsMal3.log2Change	Asp7vsMal7.log2Change	Pin7vsMal7.log2Change	Whs7vsMal7.log2Change	CAZyme/KOG/KEGG/expert_annot	expert_annot	spp_lipase	kog_id	kog_defline	kog_class	kog_group	ecNum	kegg_defin	kegg_pathway	kegg_pathway_class	kegg_pathway_type	gotermId	goName	gotermType
1409191	1	yes					pin_d3.secreted	pin_d7.secreted													16.4898	16.3352	16.047	15.2496	16.403	15.5358	16.272	14.8368	NA	NA	NA	NA	NA	NA	Translation_elongation_factor			KOG0052	Translation_elongation_factor_EF-1_alpha/Tu	Translation,_ribosomal_structure_and_biogenesis	INFORMATION_STORAGE_AND_PROCESSING						2378 3737 2229 3930 4558 4556 6198	GTPase_activity GTP_binding translation_elongation_factor_activity cytoplasm translational_elongation translation protein-synthesizing_GTPase_activity	molecular_function cellular_component biological_process
1464925	1	yes				asp_d7.secreted		pin_d7.secreted	whs_d3.secreted	whs_d7.secreted											17.4063	17.1121	15.9823	16.8324	15.5725	15.374	13.4915	17.5365	NA	NA	NA	NA	NA	NA	CBM13
1471500	1	yes				asp_d7.secreted		pin_d7.secreted	whs_d3.secreted	whs_d7.secreted											16.3512	17.0679	13.9327	15.2174	17.7845	18.0297	14.7076	16.3543	-2.17488	1.53393	-1.3694	-1.74337	0.908366	-0.735118	Unknown(1471500)
1471512	1	yes				asp_d7.secreted			whs_d3.secreted	whs_d7.secreted											16.1711	16.77	14.069	15.2256	17.6628	17.9378	14.5077	16.3045	NA	NA	NA	NA	NA	NA	Unknown(1471512)
1359888	7	yes			asp_d3.secreted	asp_d7.secreted	pin_d3.secreted	pin_d7.secreted	whs_d3.secreted	whs_d7.secreted			asp_d3.hiTrans	asp_d7.hiTrans	pin_d3.hiTrans	pin_d7.hiTrans	whs_d3.hiTrans	whs_d7.hiTrans	asp.pin.whs.above2	asp.pin.whs.above2	6.66104	7.37025	12.6032	12.9256	12.5962	14.8832	11.4579	15.8852	5.32499	5.65466	4.46851	5.0777	7.18051	7.82843	CBM1-GH5_7			KOG1216	von_Willebrand_factor_and_related_coagulation_proteins	Extracellular_structures Defense_mechanisms	CELLULAR_PROCESSES_AND_SIGNALING						2933 3782 4143 13137	hydrolase_activity,_hydrolyzing_O-glycosyl_compounds extracellular_region carbohydrate_metabolic_process cellulose_binding	molecular_function cellular_component biological_process
1374028	7	yes				asp_d7.secreted	pin_d3.secreted	pin_d7.secreted	whs_d3.secreted	whs_d7.secreted			asp_d3.hiTrans	asp_d7.hiTrans	pin_d3.hiTrans	pin_d7.hiTrans	whs_d3.hiTrans	whs_d7.hiTrans	asp.pin.whs.above2	asp.pin.whs.above2	5.25484	8.94599	14.2447	16.5522	13.3569	15.5418	14.84	18.5543	6.05264	5.65534	6.8454	6.35679	5.54751	8.1812	AA9		SSP
1382161	7	yes								whs_d7.secreted			asp_d3.hiTrans	asp_d7.hiTrans	pin_d3.hiTrans	pin_d7.hiTrans	whs_d3.hiTrans	whs_d7.hiTrans	asp.pin.whs.above2	asp.pin.whs.above2	6.55312	7.8727	12.5595	14.9637	11.3035	13.9439	10.8657	17.1198	5.38768	4.43392	3.87086	6.47632	5.91524	8.64704	AA9-CBM1			KOG1703	Adaptor_protein_Enigma_and_related_PDZ-LIM_proteins	Signal_transduction_mechanisms Cytoskeleton	CELLULAR_PROCESSES_AND_SIGNALING						2933 3782 4143 13137	hydrolase_activity,_hydrolyzing_O-glycosyl_compounds extracellular_region carbohydrate_metabolic_process cellulose_binding	molecular_function cellular_component biological_process
1401955	7	yes			asp_d3.secreted	asp_d7.secreted	pin_d3.secreted	pin_d7.secreted	whs_d3.secreted	whs_d7.secreted			asp_d3.hiTrans	asp_d7.hiTrans	pin_d3.hiTrans	pin_d7.hiTrans	whs_d3.hiTrans	whs_d7.hiTrans	asp.pin.whs.above2	asp.pin.whs.above2	5.88221	7.47354	12.8588	13.9199	11.5988	14.0988	12.5367	16.4254	6.39377	5.37851	6.05579	6.00336	6.39763	8.45714	AA8-AA3_1			KOG1238	Glucose_dehydrogenase/choline_dehydrogenase/mandelonitrile_lyase_(GMC_oxidoreductase_family)	General_function_prediction_only	POORLY_CHARACTERIZED	1.1.99.1	Choline_dehydrogenase	Glycine,_serine_and_threonine_metabolism	Amino_Acid_Metabolism	METABOLIC	9821 23919 4283 9710 2290 9351 13135 6431	oxidoreductase_activity,_acting_on_CH-OH_group_of_donors FAD_binding electron_transport oxidoreductase_activity catalytic_activity carbohydrate_catabolic_process carbohydrate_binding choline_dehydrogenase_activity	molecular_function biological_process
1428145	7	yes				asp_d7.secreted		pin_d7.secreted	whs_d3.secreted	whs_d7.secreted			asp_d3.hiTrans	asp_d7.hiTrans	pin_d3.hiTrans	pin_d7.hiTrans	whs_d3.hiTrans	whs_d7.hiTrans	asp.pin.whs.above2	asp.pin.whs.above2	7.53278	8.20142	13.2014	13.6717	11.6269	13.5403	12.2708	15.9973	5.11904	3.88108	4.28725	4.9472	5.56113	7.24814	AA9-CBM1												2933 3782 4143 13137	hydrolase_activity,_hydrolyzing_O-glycosyl_compounds extracellular_region carbohydrate_metabolic_process cellulose_binding	molecular_function cellular_component biological_process
1435885	7	yes				asp_d7.secreted		pin_d7.secreted	whs_d3.secreted	whs_d7.secreted			asp_d3.hiTrans	asp_d7.hiTrans	pin_d3.hiTrans	pin_d7.hiTrans	whs_d3.hiTrans	whs_d7.hiTrans	asp.pin.whs.above2	asp.pin.whs.above2	6.44965	8.27707	11.8785	16.0834	11.6101	15.0264	10.2045	17.6337	4.32553	4.26951	2.82787	6.8484	6.64392	8.35773	CBM1-GH10												2933 3782 4143 13137	hydrolase_activity,_hydrolyzing_O-glycosyl_compounds extracellular_region carbohydrate_metabolic_process cellulose_binding	molecular_function cellular_component biological_process
1438837	7	yes				asp_d7.secreted			whs_d3.secreted	whs_d7.secreted			asp_d3.hiTrans	asp_d7.hiTrans	pin_d3.hiTrans	pin_d7.hiTrans	whs_d3.hiTrans	whs_d7.hiTrans	asp.pin.whs.above2	asp.pin.whs.above2	6.13919	7.59676	15.1864	14.2924	13.9649	13.778	15.1721	12.6739	8.30917	7.22806	8.4556	6.34487	5.89393	4.76097	Peptidase S53	Peptidase S53						3.4.14.9	Tripeptidyl-peptidase_I				2700 4639 5908 11413	subtilase_activity proteolysis serine-type_peptidase_activity tripeptidyl-peptidase_I_activity	molecular_function biological_process
1439328	7	yes			asp_d3.secreted	asp_d7.secreted		pin_d7.secreted	whs_d3.secreted	whs_d7.secreted			asp_d3.hiTrans	asp_d7.hiTrans	pin_d3.hiTrans	pin_d7.hiTrans	whs_d3.hiTrans	whs_d7.hiTrans	asp.pin.whs.above2	asp.pin.whs.above2	7.00429	7.65623	12.193	13.5656	12.8571	15.1464	13.1611	15.9463	4.74284	5.68598	5.85167	5.52198	7.11519	7.70385	CBM1-CE16												2933 3782 4143 13137 4758 9986	hydrolase_activity,_hydrolyzing_O-glycosyl_compounds extracellular_region carbohydrate_metabolic_process cellulose_binding lipid_metabolic_process hydrolase_activity,_acting_on_ester_bonds	molecular_function cellular_component biological_process
1468712	7	yes			asp_d3.secreted	asp_d7.secreted		pin_d7.secreted	whs_d3.secreted	whs_d7.secreted			asp_d3.hiTrans	asp_d7.hiTrans	pin_d3.hiTrans	pin_d7.hiTrans	whs_d3.hiTrans	whs_d7.hiTrans	asp.pin.whs.above2	asp.pin.whs.above2	9.27497	8.73433	12.2269	13.2593	12.8191	15.9751	11.087	14.7857	2.7677	3.57691	1.82006	4.10593	6.56545	5.45197	GH79
1370654	8	yes			asp_d3.secreted	asp_d7.secreted	pin_d3.secreted	pin_d7.secreted	whs_d3.secreted	whs_d7.secreted			asp_d3.hiTrans	asp_d7.hiTrans	pin_d3.hiTrans	pin_d7.hiTrans		whs_d7.hiTrans	asp.pin.whs.above2	asp.pin.whs.above2	6.97791	7.36248	12.0825	12.2355	12.292	13.3383	11.9237	14.0743	4.6581	5.13351	4.94438	4.43839	5.61468	6.2436	GH28												3023 4143	polygalacturonase_activity carbohydrate_metabolic_process	molecular_function biological_process
1374467	8	yes							whs_d3.secreted				asp_d3.hiTrans	asp_d7.hiTrans	pin_d3.hiTrans	pin_d7.hiTrans		whs_d7.hiTrans	asp.pin.whs.above2	asp.pin.whs.above2	7.24885	7.64277	13.0266	12.3662	12.3214	13.5791	12.179	12.8648	5.60913	4.96465	4.83072	4.47825	5.62316	4.92766	Ceramidases			KOG2232	Ceramidases	Signal_transduction_mechanisms	CELLULAR_PROCESSES_AND_SIGNALING
1463000	8	yes								whs_d7.secreted			asp_d3.hiTrans	asp_d7.hiTrans	pin_d3.hiTrans	pin_d7.hiTrans		whs_d7.hiTrans	asp.pin.whs.above2	asp.pin.whs.above2	10.0419	7.53425	12.3396	12.6467	12.6659	13.1799	11.7796	11.9761	2.25724	2.5898	1.84577	5.00629	5.52901	4.34744	AA3_2			KOG1238	Glucose_dehydrogenase/choline_dehydrogenase/mandelonitrile_lyase_(GMC_oxidoreductase_family)	General_function_prediction_only	POORLY_CHARACTERIZED	1.1.99.1	Choline_dehydrogenase	Glycine,_serine_and_threonine_metabolism	Amino_Acid_Metabolism	METABOLIC	9821 23919 4234 6431	oxidoreductase_activity,_acting_on_CH-OH_group_of_donors FAD_binding alcohol_metabolic_process choline_dehydrogenase_activity	molecular_function biological_process
1480943	8	yes				asp_d7.secreted				whs_d7.secreted			asp_d3.hiTrans	asp_d7.hiTrans	pin_d3.hiTrans	pin_d7.hiTrans		whs_d7.hiTrans	asp.pin.whs.above2	asp.pin.whs.above2	7.30279	7.93746	13.1495	15.2046	10.4213	13.7003	11.495	11.7581	4.83079	2.91241	3.37893	5.42754	4.57476	2.42054	AA5_1
408613	14	yes				asp_d7.secreted			whs_d3.secreted	whs_d7.secreted				asp_d7.hiTrans		pin_d7.hiTrans		whs_d7.hiTrans	asp.pin.whs.above2	asp.pin.whs.above2	6.6409	6.72637	10.5397	10.6963	11.2908	12.285	8.43206	12.7985	3.63252	4.67577	1.7957	3.72255	5.28145	5.75294	GH43												2933 4143	hydrolase_activity,_hydrolyzing_O-glycosyl_compounds carbohydrate_metabolic_process	molecular_function biological_process
1358049	14	yes							whs_d3.secreted	whs_d7.secreted				asp_d7.hiTrans		pin_d7.hiTrans		whs_d7.hiTrans	asp.pin.whs.above2	asp.pin.whs.above2	4.60733	5.99685	10.247	10.9225	11.2496	12.5357	10.168	13.7879	5.19031	6.3692	5.31602	4.66863	6.23719	7.45595	GH12		SSP										267 6429	polysaccharide_catabolic_process cellulase_activity	biological_process molecular_function
1363671	14	yes				asp_d7.secreted				whs_d7.secreted				asp_d7.hiTrans		pin_d7.hiTrans		whs_d7.hiTrans	asp.pin.whs.above2	asp.pin.whs.above2	4.92362	5.82602	11.961	12.1571	10.1018	12.5078	9.68115	13.1895	6.65186	5.10261	4.61433	6.01943	6.38316	7.00369	GH53							3.2.1.89	Arabinogalactan_endo-1,4-beta-galactosidase				9232 14061	glucosidase_activity arabinogalactan_endo-1,4-beta-galactosidase_activity	molecular_function
1368320	14	yes				asp_d7.secreted			whs_d3.secreted	whs_d7.secreted				asp_d7.hiTrans		pin_d7.hiTrans		whs_d7.hiTrans	asp.pin.whs.above2	asp.pin.whs.above2	7.12108	7.57809	11.1264	11.4787	9.01367	9.41357	10.598	13.9044	3.65148	1.85436	3.42369	3.31457	1.88843	5.6253	Aldose_1-epimerase			KOG1604	Predicted_mutarotase	Carbohydrate_transport_and_metabolism	METABOLISM	5.1.3.3	Aldose_1-epimerase	Glycolysis_/_Gluconeogenesis	Carbohydrate_Metabolism	METABOLIC	4143 10048 2290 13135 2478	carbohydrate_metabolic_process isomerase_activity catalytic_activity carbohydrate_binding aldose_1-epimerase_activity	biological_process molecular_function
1375024	14	yes			asp_d3.secreted	asp_d7.secreted		pin_d7.secreted	whs_d3.secreted	whs_d7.secreted				asp_d7.hiTrans		pin_d7.hiTrans		whs_d7.hiTrans	asp.pin.whs.above2	asp.pin.whs.above2	4.92589	6.38215	11.5145	12.7801	11.2699	13.08	10.4862	15.48	5.37091	5.51008	4.58137	5.44996	6.40712	8.06003	CBM1-GH5_5												2933 3782 4143 13137	hydrolase_activity,_hydrolyzing_O-glycosyl_compounds extracellular_region carbohydrate_metabolic_process cellulose_binding	molecular_function cellular_component biological_process
1375723	14	yes							whs_d3.secreted	whs_d7.secreted				asp_d7.hiTrans		pin_d7.hiTrans		whs_d7.hiTrans	asp.pin.whs.above2	asp.pin.whs.above2	5.29444	6.51598	11.0839	11.9515	10.3484	10.551	7.82896	15.9752	4.82158	4.52385	2.1692	4.75262	3.94967	8.32986	GH12		SSP										267 6429	polysaccharide_catabolic_process cellulase_activity	biological_process molecular_function
1377173	14	yes				asp_d7.secreted			whs_d3.secreted	whs_d7.secreted				asp_d7.hiTrans		pin_d7.hiTrans		whs_d7.hiTrans	asp.pin.whs.above2	asp.pin.whs.above2	5.07425	6.57178	11.0421	13.2072	11.6178	14.847	9.40027	15.4243	4.92213	5.54765	3.38688	5.79902	7.63713	7.91143	CBM1-CE1												2933 3782 4143 13137	hydrolase_activity,_hydrolyzing_O-glycosyl_compounds extracellular_region carbohydrate_metabolic_process cellulose_binding	molecular_function cellular_component biological_process
1392142	14	yes				asp_d7.secreted			whs_d3.secreted	whs_d7.secreted				asp_d7.hiTrans		pin_d7.hiTrans		whs_d7.hiTrans	asp.pin.whs.above2	asp.pin.whs.above2	6.87425	6.4668	11.5102	12.0228	8.53835	11.0155	7.93007	14.1961	4.0405	1.45582	0.875088	4.37313	3.90038	6.28044	CBM1-CE1												2933 3782 4143 13137	hydrolase_activity,_hydrolyzing_O-glycosyl_compounds extracellular_region carbohydrate_metabolic_process cellulose_binding	molecular_function cellular_component biological_process
1426831	14	yes								whs_d7.secreted				asp_d7.hiTrans		pin_d7.hiTrans		whs_d7.hiTrans	asp.pin.whs.above2	asp.pin.whs.above2	5.31199	7.31604	12.7548	13.0306	11.039	13.5121	11.0563	14.1793	7.13955	5.56669	5.4977	5.47319	5.86926	6.50821	GH115
1429512	14	yes							whs_d3.secreted	whs_d7.secreted				asp_d7.hiTrans		pin_d7.hiTrans		whs_d7.hiTrans	asp.pin.whs.above2	asp.pin.whs.above2	6.54048	7.30642	12.4753	12.121	10.7484	13.0932	9.18022	12.794	5.60103	4.25857	2.52724	4.59059	5.44345	5.13379	CE16												4758 9986	lipid_metabolic_process hydrolase_activity,_acting_on_ester_bonds	biological_process molecular_function
1433077	14	yes				asp_d7.secreted			whs_d3.secreted	whs_d7.secreted				asp_d7.hiTrans		pin_d7.hiTrans		whs_d7.hiTrans	asp.pin.whs.above2	asp.pin.whs.above2	4.41478	6.21403	12.2592	12.7482	11.8925	13.4473	11.3566	14.9623	7.28113	7.01547	6.49246	6.17965	6.99961	8.37653	GH45		SSP
1434191	14	yes								whs_d7.secreted				asp_d7.hiTrans		pin_d7.hiTrans		whs_d7.hiTrans	asp.pin.whs.above2	asp.pin.whs.above2	5.97869	6.95811	9.70145	11.1059	10.6673	13.8881	9.48444	12.3838	3.57173	4.67624	3.4197	4.04912	6.67363	5.22239	GH78												2290	catalytic_activity	molecular_function
1437837	14	yes			asp_d3.secreted	asp_d7.secreted	pin_d3.secreted	pin_d7.secreted	whs_d3.secreted	whs_d7.secreted				asp_d7.hiTrans		pin_d7.hiTrans		whs_d7.hiTrans	asp.pin.whs.above2	asp.pin.whs.above2	4.76075	5.84686	10.536	10.925	9.81883	12.9023	8.7073	14.1548	5.15158	4.91273	3.83112	4.60513	6.58664	7.68302	CBM1-GH10												2933 3782 4143 13137	hydrolase_activity,_hydrolyzing_O-glycosyl_compounds extracellular_region carbohydrate_metabolic_process cellulose_binding	molecular_function cellular_component biological_process
1438246	14	yes			asp_d3.secreted	asp_d7.secreted	pin_d3.secreted	pin_d7.secreted	whs_d3.secreted	whs_d7.secreted				asp_d7.hiTrans		pin_d7.hiTrans		whs_d7.hiTrans	asp.pin.whs.above2	asp.pin.whs.above2	6.52194	7.69871	10.8899	11.87	11.294	12.3715	11.4765	12.475	4.23736	4.7444	4.86029	4.08664	4.57378	4.71021	CE8												3824 13460 18059	cell_wall pectinesterase_activity cell_wall_modification	cellular_component molecular_function biological_process
1467772	14	yes				asp_d7.secreted		pin_d7.secreted	whs_d3.secreted	whs_d7.secreted				asp_d7.hiTrans		pin_d7.hiTrans		whs_d7.hiTrans	asp.pin.whs.above2	asp.pin.whs.above2	5.50017	6.76608	12.2994	13.4414	11.358	12.8163	11.0082	15.9409	5.81028	5.14947	4.85227	5.83744	5.85811	8.26228	GH131-CBM1			KOG1216	von_Willebrand_factor_and_related_coagulation_proteins	Extracellular_structures Defense_mechanisms	CELLULAR_PROCESSES_AND_SIGNALING						2933 3782 4143 13137	hydrolase_activity,_hydrolyzing_O-glycosyl_compounds extracellular_region carbohydrate_metabolic_process cellulose_binding	molecular_function cellular_component biological_process
1470260	14	yes			asp_d3.secreted	asp_d7.secreted		pin_d7.secreted	whs_d3.secreted	whs_d7.secreted				asp_d7.hiTrans		pin_d7.hiTrans		whs_d7.hiTrans	asp.pin.whs.above2	asp.pin.whs.above2	6.68748	6.94757	11.0027	13.6176	10.0006	13.3301	9.98488	15.8026	4.02179	3.09521	2.95689	6.13921	6.36607	8.28719	CBM1-CE15			KOG1216	von_Willebrand_factor_and_related_coagulation_proteins	Extracellular_structures Defense_mechanisms	CELLULAR_PROCESSES_AND_SIGNALING						2933 3782 4143 13137	hydrolase_activity,_hydrolyzing_O-glycosyl_compounds extracellular_region carbohydrate_metabolic_process cellulose_binding	molecular_function cellular_component biological_process
793241	15	yes							whs_d3.secreted	whs_d7.secreted						pin_d7.hiTrans		whs_d7.hiTrans	asp.pin.whs.above2	asp.pin.whs.above2	4.41086	5.24897	8.64994	10.6062	9.0247	10.2152	8.43924	13.8707	3.50323	4.1163	3.66256	4.95394	4.3288	7.63033	AA9		SSP
1366028	15	yes			asp_d3.secreted	asp_d7.secreted		pin_d7.secreted	whs_d3.secreted	whs_d7.secreted						pin_d7.hiTrans		whs_d7.hiTrans	asp.pin.whs.above2	asp.pin.whs.above2	4.85435	5.37885	11.7653	12.6703	8.58145	9.1538	9.80637	11.9251	5.64563	2.91531	3.9306	6.17617	3.94799	5.58794	GH7												2933 4143	hydrolase_activity,_hydrolyzing_O-glycosyl_compounds carbohydrate_metabolic_process	molecular_function biological_process
1369390	15	yes							whs_d3.secreted	whs_d7.secreted						pin_d7.hiTrans		whs_d7.hiTrans	asp.pin.whs.above2	asp.pin.whs.above2	5.37866	5.80228	10.5021	9.58014	9.98141	11.3645	8.61865	12.6843	4.91088	4.57931	3.07627	3.70285	5.33623	6.59207	AA9		SSP
1389216	15	yes			asp_d3.secreted	asp_d7.secreted	pin_d3.secreted	pin_d7.secreted	whs_d3.secreted	whs_d7.secreted						pin_d7.hiTrans		whs_d7.hiTrans	asp.pin.whs.above2	asp.pin.whs.above2	5.07106	5.45589	12.174	9.1168	11.0046	10.6945	11.1876	11.3108	6.06272	5.16439	5.28319	3.24357	4.64803	5.09934	GH7												2933 4143	hydrolase_activity,_hydrolyzing_O-glycosyl_compounds carbohydrate_metabolic_process	molecular_function biological_process
1417214	15	yes				asp_d7.secreted			whs_d3.secreted	whs_d7.secreted						pin_d7.hiTrans		whs_d7.hiTrans	asp.pin.whs.above2	asp.pin.whs.above2	4.16125	5.43767	11.2272	12.7884	9.2798	9.93424	11.368	14.7298	6.3596	4.68734	6.69912	6.84124	4.48139	8.68508	AA9		SSP
1429791	15	yes			asp_d3.secreted	asp_d7.secreted		pin_d7.secreted	whs_d3.secreted	whs_d7.secreted						pin_d7.hiTrans		whs_d7.hiTrans	asp.pin.whs.above2	asp.pin.whs.above2	4.50282	5.33237	11.7263	10.7583	10.2992	11.8667	9.66248	13.6611	5.98246	5.02598	4.21918	4.62507	6.13997	7.1846	CBM1-GH5_5												2933 3782 4143 13137	hydrolase_activity,_hydrolyzing_O-glycosyl_compounds extracellular_region carbohydrate_metabolic_process cellulose_binding	molecular_function cellular_component biological_process
1431101	15	yes				asp_d7.secreted										pin_d7.hiTrans		whs_d7.hiTrans	asp.pin.whs.above2	asp.pin.whs.above2	4.99876	6.45515	15.0749	15.1427	8.36331	7.58802	8.93446	11.0058	9.34803	3.23394	3.54345	8.11598	0.993429	4.19847	AA2(LiP)	LiP											2976 4283 5077 12251	peroxidase_activity electron_transport response_to_oxidative_stress heme_binding	molecular_function biological_process
1437297	15	yes			asp_d3.secreted		pin_d3.secreted	pin_d7.secreted	whs_d3.secreted							pin_d7.hiTrans		whs_d7.hiTrans	asp.pin.whs.above2	asp.pin.whs.above2	3.54146	6.03397	12.8908	8.05708	12.6904	13.1562	8.83704	10.0607	7.56329	7.42263	4.13556	2.46034	5.98742	3.44179	SSP		SSP
1437703	15	yes				asp_d7.secreted				whs_d7.secreted						pin_d7.hiTrans		whs_d7.hiTrans	asp.pin.whs.above2	asp.pin.whs.above2	5.84195	5.86303	12.4842	10.9906	9.84872	11.6399	9.22476	11.0551	6.30638	3.91463	3.2239	5.08295	5.4778	4.89203	CE16
1439153	15	yes				asp_d7.secreted	pin_d3.secreted			whs_d7.secreted						pin_d7.hiTrans		whs_d7.hiTrans	asp.pin.whs.above2	asp.pin.whs.above2	5.93582	6.52417	11.4345	11.4494	10.6675	11.3279	9.76117	11.2268	5.34931	4.75013	3.76961	4.83912	4.70355	4.60627	Unknown(1439153)
1446065	15	yes				asp_d7.secreted				whs_d7.secreted						pin_d7.hiTrans		whs_d7.hiTrans	asp.pin.whs.above2	asp.pin.whs.above2	3.63011	4.92863	11.9617	10.9328	9.24605	11.8115	9.60045	11.1845	7.87734	5.41586	5.60023	5.89344	6.66818	5.99139	Unknown(1446065)												4758 9986	lipid_metabolic_process hydrolase_activity,_acting_on_ester_bonds	biological_process molecular_function
1466495	15	yes							whs_d3.secreted	whs_d7.secreted						pin_d7.hiTrans		whs_d7.hiTrans	asp.pin.whs.above2	asp.pin.whs.above2	3.9693	5.36511	8.51335	11.1766	10.7179	11.8004	11.746	13.1795	3.47897	5.76453	6.7668	5.21427	5.49092	6.80105	AA9		SSP
1468641	15	yes							whs_d3.secreted	whs_d7.secreted						pin_d7.hiTrans		whs_d7.hiTrans	asp.pin.whs.above2	asp.pin.whs.above2	5.4813	6.17862	11.9251	11.3784	10.9524	11.6763	10.2658	11.4687	6.19406	5.36198	4.58721	4.88184	5.12673	4.93865	Carboxylesterase_and_related_proteins			KOG1516	Carboxylesterase_and_related_proteins	General_function_prediction_only	POORLY_CHARACTERIZED						2543	cholinesterase_activity	molecular_function
1439666	32	yes						pin_d7.secreted	whs_d3.secreted	whs_d7.secreted				asp_d7.hiTrans	pin_d3.unique	pin_d7.hiTrans		whs_d7.hiTrans			7.04471	10.7516	10.8685	10.2541	12.0927	12.9663	8.75093	13.417	3.63679	4.98449	1.77826	-0.322806	2.09726	2.55645	Carboxylesterase		secreted lipase	KOG4389	Acetylcholinesterase/Butyrylcholinesterase	Signal_transduction_mechanisms	CELLULAR_PROCESSES_AND_SIGNALING	3.1.1.1	Carboxylesterase				2533	carboxylesterase_activity	molecular_function
1445623	32	yes			asp_d3.secreted	asp_d7.secreted	pin_d3.secreted	pin_d7.secreted	whs_d3.secreted	whs_d7.secreted				asp_d7.hiTrans	pin_d3.unique	pin_d7.hiTrans		whs_d7.hiTrans			10.5192	8.2383	11.5347	12.0143	10.5535	12.798	9.1535	13.267	NA	NA	NA	NA	NA	NA	GH43-CBM35												13135 2933 4143	carbohydrate_binding hydrolase_activity,_hydrolyzing_O-glycosyl_compounds carbohydrate_metabolic_process	molecular_function biological_process
[truncated: 2 more columns]
