# Supplementary material for: The integrative omics of white-rot fungus Pycnoporus coccineus reveals co-regulated CAZymes for orchestrated lignocellulose breakdown
Source: PLoS One. 2017 Apr 10;12(4):e0175528. doi: 10.1371/journal.pone.0175528 (PMC5386290; doi:10.1371/journal.pone.0175528)
Supplement: S4 File — The large excel spread sheet contains protein ID, node ID, averaged normalized log2 transcript read counts of replicates, log2 transcriptional changes against maltose, specific high transcription, secreted proteins, and corresponding gene annotations (CAZyme, KOG, KEGG, GO). (XLSX) [file pone.0175528.s014.xlsx]

## Sheet: S4 File
		Secretomic information								High specific transcription for substrates (> 11.7 log2 read counts)								Transcriptional changes against maltose (>2 log2)		Averaged normalized log2 read count combined from replicates								Log2 values for transcriptional changes against maltose						Gene annotations														Precdicted signal peptide
protein ID	SOM node ID	mal_d3.secreted	mal_d7.secreted	asp_d3.secreted	asp_d7.secreted	pin_d3.secreted	pin_d7.secreted	whs_d3.secreted	whs_d7.secreted	mal_d3.highTrans	mal_d7.highTrans	asp_d3.highTrans	asp_d7.highTrans	pin_d3.highTrans	pin_d7.highTrans	whs_d3.highTrans	whs_d7.highTrans	NodeLog2Change.d3	NodeLog2Change.d7	mal_d3.ave	mal_d7.ave	asp_d3.ave	asp_d7.ave	pin_d3.ave	pin_d7.ave	whs_d3.ave	whs_d7.ave	Asp3vsMal3.log2Change	Pin3vsMal3.log2Change	Whs3vsMal3.log2Change	Asp7vsMal7.log2Change	Pin7vsMal7.log2Change	Whs7vsMal7.log2Change	cazyme	kog_id	kog_defline	kog_class	kog_group	ecNum	kegg_defin	kegg_pathway	kegg_pathway_class	kegg_pathway_type	gotermId	goName	gotermType	goAcc	signal_pep
167459	1																			15.0883	15.1494	15.223	14.9501	15.5785	15.4905	14.8739	15.1227
270010	1																			11.4969	9.60901	16.8766	16.0227	17.9565	16.8249	13.0546	17.1386	4.90173	5.9234		5.81869	6.50908	6.80905															yes
380332	1																			12.8287	11.1226	15.6608	17.611	15.5799	17.259	13.3116	17.2338	2.70839	2.69363		5.86626	5.57804	5.51247											3531 3824	structural_constituent_of_cell_wall cell_wall	molecular_function cellular_component	GO:0005199 GO:0005618	yes
525387	1																			15.6234	13.695	14.3902	16.3747	15.1311	15.9936	11.6598	19.0994			-3.29096			4.625
945619	1																			14.9774	14.6499	15.3204	14.7457	15.887	15.4749	14.862	14.3584		0.913801			0.821644			KOG4297	C-type_lectin	Signal_transduction_mechanisms Defense_mechanisms	CELLULAR_PROCESSES_AND_SIGNALING										yes
1222576	1																			12.9021	13.0487	15.6493	15.8471	14.8189	15.0173	14.3398	16.1143	2.65872	1.96786		2.46937	1.67365	2.7252
1357891	1	mal_d3.secreted	mal_d7.secreted	asp_d3.secreted	asp_d7.secreted	pin_d3.secreted	pin_d7.secreted	whs_d3.secreted	whs_d7.secreted											15.7322	14.8111	15.0347	14.6371	16.2333	15.8694	14.9562	14.1201							AA5_1					6.3.2.-	Acid--D-amino-acid_ligases_(peptide_synthases)	Tryptophan_metabolism Ubiquinone_biosynthesis	Amino_Acid_Metabolism Metabolism_of_Cofactors_and_Vitamins	METABOLIC	6387 10509 19237 19238	UDP-N-acetylmuramoylalanyl-D-glutamyl-2,6-diaminopimelate-D-alanyl-D-alanine_ligase_activity ribosomal_S6-glutamic_acid_ligase_activity coenzyme_F420-0_gamma-glutamyl_ligase_activity coenzyme_F420-2_alpha-glutamyl_ligase_activity	molecular_function	GO:0008766 GO:0018169 GO:0043773 GO:0043774	yes
1358933	1																			15.203	13.0494	15.0531	15.0844	16.1102	15.5024	15.6443	15.279				1.86523	2.30471	2.05926											162 3172 3736 3930 4556 4561	nucleotide_binding aminoacyl-tRNA_ligase_activity ATP_binding cytoplasm translation tRNA_aminoacylation_for_protein_translation	molecular_function cellular_component biological_process	GO:0000166 GO:0004812 GO:0005524 GO:0005737 GO:0006412 GO:0006418
1361091	1	mal_d3.secreted	mal_d7.secreted	asp_d3.secreted				whs_d3.secreted	whs_d7.secreted											14.3386	14.556	14.9334	14.1339	15.7377	16.1332	14.2908	14.0705		1.42624			1.51278		CE4	KOG4157	beta-1,6-N-acetylglucosaminyltransferase,_contains_WSC_domain	Carbohydrate_transport_and_metabolism Posttranslational_modification,_protein_turnover,_chaperones	METABOLISM CELLULAR_PROCESSES_AND_SIGNALING						4143 10005 3736 10082 2290 3052	carbohydrate_metabolic_process hydrolase_activity,_acting_on_carbon-nitrogen_(but_not_peptide)_bonds ATP_binding ATPase_activity catalytic_activity protein_kinase_CK2_activity	biological_process molecular_function	GO:0005975 GO:0016810 GO:0005524 GO:0016887 GO:0003824 GO:0004682	yes
1366139	1	mal_d3.secreted	mal_d7.secreted	asp_d3.secreted	asp_d7.secreted	pin_d3.secreted	pin_d7.secreted	whs_d3.secreted	whs_d7.secreted											16.2475	16.4402	13.4216	15.4354	14.0359	16.8748	13.6495	14.8995							AA1_1	KOG1263	Multicopper_oxidases	Secondary_metabolites_biosynthesis,_transport_and_catabolism	METABOLISM	1.10.3.2	Laccase				9710 3722 6128	oxidoreductase_activity copper_ion_binding laccase_activity	molecular_function	GO:0016491 GO:0005507 GO:0008471	yes
1366597	1																			16.0023	16.0687	15.6405	15.5944	16.5943	17.4025	14.8763	16.6063			-1.09196		1.32438			KOG0254	Predicted_transporter_(major_facilitator_superfamily)	General_function_prediction_only	POORLY_CHARACTERIZED	5.3.1.4	L-arabinose_isomerase	Pentose_and_glucuronate_interconversions	Carbohydrate_Metabolism	METABOLIC	3642 6276 9320 3546 4927 9321 6356	sugar:hydrogen_symporter_activity carbohydrate_transport membrane transporter_activity transport integral_to_membrane L-arabinose_isomerase_activity	molecular_function biological_process cellular_component	GO:0005351 GO:0008643 GO:0016020 GO:0005215 GO:0006810 GO:0016021 GO:0008733
1367686	1	mal_d3.secreted		asp_d3.secreted	asp_d7.secreted	pin_d3.secreted	pin_d7.secreted	whs_d3.secreted	whs_d7.secreted											13.6966	12.7838	13.7297	14.9571	15.3744	15.2597	15.4852	16.0958		1.69431	1.89568	2.11741	2.44445	3.2158	AA5_1-X41-X41-X41-X41	KOG4157	beta-1,6-N-acetylglucosaminyltransferase,_contains_WSC_domain	Carbohydrate_transport_and_metabolism Posttranslational_modification,_protein_turnover,_chaperones	METABOLISM CELLULAR_PROCESSES_AND_SIGNALING										yes
1369309	1																			17.8561	14.768	11.5648	17.2052	12.2665	17.237	8.81029	17.3184	-6.05685	-5.28446	-8.70754	2.30711	2.41535	2.43809
1374087	1																			14.733	13.6228	16.7578	15.8513	16.1226	12.9715	15.1655	13.4176	1.99299	1.4143		2.19198
1378664	1	mal_d3.secreted	mal_d7.secreted	asp_d3.secreted	asp_d7.secreted	pin_d3.secreted	pin_d7.secreted	whs_d3.secreted	whs_d7.secreted											16.2716	16.7633	17.2552	16.5444	18.0059	18.4466	16.8234	16.4845	0.985093	1.7568			1.66697			KOG1721	FOG:_Zn-finger	General_function_prediction_only	POORLY_CHARACTERIZED										yes
1384450	1																			16.8683	16.4917	14.4279	14.0758	14.4192	15.0229	13.4035	14.9594	-2.37727	-2.41798	-3.4072	-2.4229	-1.48789	-1.55448		KOG2450	Aldehyde_dehydrogenase	Energy_production_and_conversion	METABOLISM	1.2.1.3	Aldehyde_dehydrogenase_(NAD+)	1,2-Dichloroethane_degradation Tryptophan_metabolism Glycerolipid_metabolism Valine,_leucine_and_isoleucine_degradation Glycolysis_/_Gluconeogenesis Propanoate_metabolism Fatty_acid_metabolism Bile_acid_biosynthesis Arginine_and_proline_metabolism Butanoate_metabolism beta-Alanine_metabolism Pyruvate_metabolism Histidine_metabolism Lysine_degradation Ascorbate_and_aldarate_metabolism	Biodegradation_of_Xenobiotics Amino_Acid_Metabolism Metabolism_of_Complex_Lipids Carbohydrate_Metabolism Lipid_Metabolism Metabolism_of_Other_Amino_Acids	METABOLIC	5830 9710 2473	metabolic_process oxidoreductase_activity aldehyde_dehydrogenase_(NAD)_activity	biological_process molecular_function	GO:0008152 GO:0016491 GO:0004029
1388674	1																			15.8214	15.3203	15.8357	15.1031	15.9051	14.2115	15.2733	14.0887								KOG0749	Mitochondrial_ADP/ATP_carrier_proteins	Energy_production_and_conversion	METABOLISM						3708 4927 9320 3935 3546	binding transport membrane mitochondrial_inner_membrane transporter_activity	molecular_function biological_process cellular_component	GO:0005488 GO:0006810 GO:0016020 GO:0005743 GO:0005215
1400736	1																			14.9306	14.6376	15.3193	14.3782	17.1719	16.8899	15.6531	14.8236		2.29959			2.18822			KOG4157	beta-1,6-N-acetylglucosaminyltransferase,_contains_WSC_domain	Carbohydrate_transport_and_metabolism Posttranslational_modification,_protein_turnover,_chaperones	METABOLISM CELLULAR_PROCESSES_AND_SIGNALING										yes
1404088	1																			15.6226	14.605	17.6453	16.474	17.8768	15.9933	15.2217	14.0902	1.97117	2.19923		1.74552	1.29765							4.1.2.-	Aldehyde-lyases	Lysine_degradation Sphingoglycolipid_metabolism Tyrosine_metabolism 1,4-Dichlorobenzene_degradation Fluorene_degradation Carbazole_degradation Pentose_and_glucuronate_interconversions Styrene_degradation Benzoate_degradation_via_hydroxylation	Amino_Acid_Metabolism Metabolism_of_Complex_Lipids Biodegradation_of_Xenobiotics Carbohydrate_Metabolism	METABOLIC	10024 2290 5830 6355 11102 19265 19327 19340	lyase_activity catalytic_activity metabolic_process L-allo-threonine_aldolase_activity 2,4-dihydroxyhept-2-ene-1,7-dioate_aldolase_activity hexulose-6-phosphate_synthase_activity 4-hydroxy-2-ketopimelate_aldolase_activity D-threonine_aldolase_activity	molecular_function biological_process	GO:0016829 GO:0003824 GO:0008152 GO:0008732 GO:0018802 GO:0043801 GO:0043863 GO:0043876
1409191	1					pin_d3.secreted	pin_d7.secreted													16.4898	16.3352	16.047	15.2496	16.403	15.5358	16.272	14.8368				-1.06683		-1.47561		KOG0052	Translation_elongation_factor_EF-1_alpha/Tu	Translation,_ribosomal_structure_and_biogenesis	INFORMATION_STORAGE_AND_PROCESSING						2378 3737 2229 3930 4558 4556 6198	GTPase_activity GTP_binding translation_elongation_factor_activity cytoplasm translational_elongation translation protein-synthesizing_GTPase_activity	molecular_function cellular_component biological_process	GO:0003924 GO:0005525 GO:0003746 GO:0005737 GO:0006414 GO:0006412 GO:0008547
1412280	1																			13.4458	13.8134	14.7553	14.3831	15.9353	16.3373	14.8779	14.439	1.30549	2.53912	1.43776		2.46459			KOG2806	Chitinase	Carbohydrate_transport_and_metabolism	METABOLISM										yes
1419907	1																			14.698	13.2267	16.9441	16.1818	16.4638	13.4721	16.0853	13.9238	2.1395			2.72514																	yes
1422323	1																			14.5492	14.3321	14.7878	14.8375	16.2848	17.0911	14.3756	14.9548		1.77412			2.71129			KOG4157	beta-1,6-N-acetylglucosaminyltransferase,_contains_WSC_domain	Carbohydrate_transport_and_metabolism Posttranslational_modification,_protein_turnover,_chaperones	METABOLISM CELLULAR_PROCESSES_AND_SIGNALING										yes
1425172	1																			15.8807	14.1499	16.571	15.812	17.3512	18.5304	16.1176	15.6341		1.47104		1.59093	4.26606	1.41894
1426543	1																			14.5153	14.221	14.4212	14.5046	15.5817	15.9157	13.9786	14.5474		1.12592			1.67884			KOG4701	Chitinase	Cell_wall/membrane/envelope_biogenesis	CELLULAR_PROCESSES_AND_SIGNALING										yes
1430093	1	mal_d3.secreted																		14.08	15.3371	16.8596	16.5401	16.9578	17.0453	16.9826	15.9465	2.778	2.84803	2.8699	1.19853	1.67406			KOG0047	Catalase	Inorganic_ion_transport_and_metabolism	METABOLISM	1.11.1.6	Catalase	Tryptophan_metabolism Methane_metabolism	Amino_Acid_Metabolism Energy_Metabolism	METABOLIC	2536 4283 5077	catalase_activity electron_transport response_to_oxidative_stress	molecular_function biological_process	GO:0004096 GO:0006118 GO:0006979
1430358	1																			15.6363	15.3995	15.0106	14.8184	15.0566	14.5358	15.0952	14.4234								KOG0865	Cyclophilin_type_peptidyl-prolyl_cis-trans_isomerase	Posttranslational_modification,_protein_turnover,_chaperones	CELLULAR_PROCESSES_AND_SIGNALING	5.2.1.8	Peptidylprolyl_isomerase				2233 4591 2975 12948 17567	peptidyl-prolyl_cis-trans_isomerase_activity protein_folding cyclophilin FK506-sensitive_peptidyl-prolyl_cis-trans_isomerase cyclophilin-type_peptidyl-prolyl_cis-trans_isomerase_activity	molecular_function biological_process	GO:0003755 GO:0006457 GO:0004600 GO:0030051 GO:0042027
1431377	1	mal_d3.secreted			asp_d7.secreted	pin_d3.secreted	pin_d7.secreted	whs_d3.secreted	whs_d7.secreted											14.1988	14.4415	14.4072	14.1638	16.0517	16.538	15.098	14.2203		1.91737			2.06044			KOG1339	Aspartyl_protease	Posttranslational_modification,_protein_turnover,_chaperones	CELLULAR_PROCESSES_AND_SIGNALING	3.4.23.5	Cathepsin_D				2632 4639 2628 2630	pepsin_A_activity proteolysis aspartic-type_endopeptidase_activity cathepsin_D_activity	molecular_function biological_process	GO:0004194 GO:0006508 GO:0004190 GO:0004192	yes
1431989	1																			14.5465	14.3086	15.0551	14.0606	14.8475	15.1173	14.6352	14.008								KOG0675	Calnexin	Posttranslational_modification,_protein_turnover,_chaperones	CELLULAR_PROCESSES_AND_SIGNALING						3724 3972 4591 24336	calcium_ion_binding endoplasmic_reticulum protein_folding unfolded_protein_binding	molecular_function cellular_component biological_process	GO:0005509 GO:0005783 GO:0006457 GO:0051082	yes
1432744	1																			15.2674	16.0975	16.8113	15.7027	17.1099	14.6525	16.9588	13.5888	1.534	1.80657	1.6641		-1.41283	-2.40707		KOG0205	Plasma_membrane_H+-transporting_ATPase	Inorganic_ion_transport_and_metabolism	METABOLISM	3.6.3.6	Proton-exporting_ATPase	Oxidative_phosphorylation	Energy_Metabolism	METABOLIC	3736 8976 9298 9320 4927 4929 2290 5830 9321 10082 10015 6204	ATP_binding ATPase_activity,_coupled_to_transmembrane_movement_of_ions,_phosphorylative_mechanism proton_transport membrane transport cation_transport catalytic_activity metabolic_process integral_to_membrane ATPase_activity hydrolase_activity,_acting_on_acid_anhydrides,_catalyzing_transmembrane_movement_of_substances hydrogen-exporting_ATPase_activity,_phosphorylative_mechanism	molecular_function biological_process cellular_component	GO:0005524 GO:0015662 GO:0015992 GO:0016020 GO:0006810 GO:0006812 GO:0003824 GO:0008152 GO:0016021 GO:0016887 GO:0016820 GO:0008553
1432982	1																			16.1913	15.6661	15.6655	15.8568	16.1782	17.0662	14.825	16.0255			-1.33354		1.42824			KOG0417	Ubiquitin-protein_ligase	Posttranslational_modification,_protein_turnover,_chaperones	CELLULAR_PROCESSES_AND_SIGNALING	6.3.2.19	Ubiquitin--protein_ligase				12037 19152 24495 3200 24685 24687 24690 24691	small_conjugating_protein_ligase_activity post-translational_protein_modification regulation_of_protein_metabolic_process ubiquitin-protein_ligase_activity regulation_of_ubiquitin-protein_ligase_activity regulation_of_ubiquitin-protein_ligase_activity_during_meiotic_cell_cycle positive_regulation_of_ubiquitin-protein_ligase_activity negative_regulation_of_ubiquitin-protein_ligase_activity	molecular_function biological_process	GO:0019787 GO:0043687 GO:0051246 GO:0004842 GO:0051438 GO:0051440 GO:0051443 GO:0051444
1434042	1																			14.8037	14.0438	17.3868	16.3947	18.1077	17.9806	16.1625	17.0922								KOG0710	Molecular_chaperone_(small_heat-shock_protein_Hsp26/Hsp42)	Posttranslational_modification,_protein_turnover,_chaperones	CELLULAR_PROCESSES_AND_SIGNALING
1434339	1																			14.2784	14.0901	15.2909	15.2927	16.8455	16.8575	15.6461	14.5844		2.59023	1.34876	1.17474	2.70884			KOG1216	von_Willebrand_factor_and_related_coagulation_proteins	Extracellular_structures Defense_mechanisms	CELLULAR_PROCESSES_AND_SIGNALING	6.3.2.-	Acid--D-amino-acid_ligases_(peptide_synthases)	Tryptophan_metabolism Ubiquinone_biosynthesis	Amino_Acid_Metabolism Metabolism_of_Cofactors_and_Vitamins	METABOLIC	6387 10509 19237 19238	UDP-N-acetylmuramoylalanyl-D-glutamyl-2,6-diaminopimelate-D-alanyl-D-alanine_ligase_activity ribosomal_S6-glutamic_acid_ligase_activity coenzyme_F420-0_gamma-glutamyl_ligase_activity coenzyme_F420-2_alpha-glutamyl_ligase_activity	molecular_function	GO:0008766 GO:0018169 GO:0043773 GO:0043774	yes
1434836	1																			14.8011	12.609	15.6493	15.1428	16.4111	15.763	13.4176	14.4706		1.57384		2.25513	2.82713	1.57753		KOG0254	Predicted_transporter_(major_facilitator_superfamily)	General_function_prediction_only	POORLY_CHARACTERIZED	5.3.1.4	L-arabinose_isomerase	Pentose_and_glucuronate_interconversions	Carbohydrate_Metabolism	METABOLIC	3642 6276 9320 3546 4927 9321 6356	sugar:hydrogen_symporter_activity carbohydrate_transport membrane transporter_activity transport integral_to_membrane L-arabinose_isomerase_activity	molecular_function biological_process cellular_component	GO:0005351 GO:0008643 GO:0016020 GO:0005215 GO:0006810 GO:0016021 GO:0008733
1435974	1	mal_d3.secreted		asp_d3.secreted		pin_d3.secreted	pin_d7.secreted	whs_d3.secreted	whs_d7.secreted											15.558	15.7538	15.2328	14.9026	15.7324	15.9441	14.9983	14.9376				-0.846499		-0.807106		KOG0676	Actin_and_related_proteins	Cytoskeleton	CELLULAR_PROCESSES_AND_SIGNALING						3727 3736	protein_binding ATP_binding	molecular_function	GO:0005515 GO:0005524
1436538	1																			15.8203	14.5543	16.3572	14.7888	16.1927	14.1065	14.7066	12.8817						-1.6658						4.1.1.49	Phosphoenolpyruvate_carboxykinase_(ATP)	Carbon_fixation Pyruvate_metabolism Citrate_cycle_(TCA_cycle)	Energy_Metabolism Carbohydrate_Metabolism	METABOLIC	2986 3736 4260 2985 10236	phosphoenolpyruvate_carboxykinase_(ATP)_activity ATP_binding gluconeogenesis phosphoenolpyruvate_carboxykinase_activity purine_nucleotide_binding	molecular_function biological_process	GO:0004612 GO:0005524 GO:0006094 GO:0004611 GO:0017076
1437412	1	mal_d3.secreted	mal_d7.secreted	asp_d3.secreted	asp_d7.secreted	pin_d3.secreted	pin_d7.secreted	whs_d3.secreted	whs_d7.secreted											14.4602	14.1628	15.528	15.488	15.9556	15.9547	14.4564	16.0219	1.06617	1.48077		1.28071	1.75042	1.79876											2441	acid_phosphatase_activity	molecular_function	GO:0003993
1437467	1																			13.2085	9.80434	16.3355	15.0238	16.8563	15.7781	15.5106	15.2737	2.97559	3.51021	2.25699	4.84203	5.54992	5.09041															yes
1438566	1																			14.4082	14.5106	14.7475	15.0436	15.7745	16.6329	14.445	15.2418		1.42478			2.09929		GH128	KOG3656	FOG:_7_transmembrane_receptor	General_function_prediction_only	POORLY_CHARACTERIZED										yes
1438735	1																			12.8675	12.3199	16.2527	15.7126	15.8708	13.653	15.9738	14.2173	3.2748	2.95856	3.00108	3.31164		1.9691
1439799	1																			14.6736	14.2535	13.7737	13.9918	15.0511	16.1485	13.4672	15.1362			-1.17985		1.8751			KOG0254	Predicted_transporter_(major_facilitator_superfamily)	General_function_prediction_only	POORLY_CHARACTERIZED	5.3.1.4	L-arabinose_isomerase	Pentose_and_glucuronate_interconversions	Carbohydrate_Metabolism	METABOLIC	3642 6276 9320 3546 4927 9321 6356	sugar:hydrogen_symporter_activity carbohydrate_transport membrane transporter_activity transport integral_to_membrane L-arabinose_isomerase_activity	molecular_function biological_process cellular_component	GO:0005351 GO:0008643 GO:0016020 GO:0005215 GO:0006810 GO:0016021 GO:0008733
1440495	1																			16.3692	15.8503	15.6771	15.3922	16.663	16.773	14.9895	15.3089			-1.36897				EXPN	KOG2992	Nucleolar_GTPase/ATPase_p130	Nuclear_structure	CELLULAR_PROCESSES_AND_SIGNALING										yes
1444108	1																			16.3792	12.1534	17.0483	16.0128	16.3318	13.0066	15.5759	13.4227				3.02676
1444308	1																			14.3686	14.5842	13.9305	14.3179	15.9028	16.4174	14.6419	14.3509					1.77101			KOG1474	Transcription_initiation_factor_TFIID,_subunit_BDF1_and_related_bromodomain_proteins	Transcription	INFORMATION_STORAGE_AND_PROCESSING										yes
1445707	1																			16.8447	15.5922	16.231	15.4865	16.9519	15.6435	14.3833	15.0482			-2.43978					KOG0023	Alcohol_dehydrogenase,_class_V	Secondary_metabolites_biosynthesis,_transport_and_catabolism	METABOLISM	1.1.1.1	Alcohol_dehydrogenase	Bile_acid_biosynthesis Tyrosine_metabolism Glycerolipid_metabolism Glycolysis_/_Gluconeogenesis Fatty_acid_metabolism	Lipid_Metabolism Amino_Acid_Metabolism Metabolism_of_Complex_Lipids Carbohydrate_Metabolism	METABOLIC	2290 3708 5830 2466 2467 2468 2469	catalytic_activity binding metabolic_process alcohol_dehydrogenase_activity alcohol_dehydrogenase_activity,_metal_ion-independent alcohol_dehydrogenase_activity,_zinc-dependent alcohol_dehydrogenase_activity,_iron-dependent	molecular_function biological_process	GO:0003824 GO:0005488 GO:0008152 GO:0004022 GO:0004023 GO:0004024 GO:0004025
1451576	1																			15.4627	13.7251	17.6935	15.7382	18.0835	13.7776	17.4891	12.2173		2.44061						KOG1051	Chaperone_HSP104_and_related_ATP-dependent_Clp_proteases	Posttranslational_modification,_protein_turnover,_chaperones	CELLULAR_PROCESSES_AND_SIGNALING						3736 162 10269 3727 11802	ATP_binding nucleotide_binding nucleoside-triphosphatase_activity protein_binding protein_metabolic_process	molecular_function biological_process	GO:0005524 GO:0000166 GO:0017111 GO:0005515 GO:0019538
1451679	1																			14.2206	14.1101	14.362	14.288	15.7916	15.8516	14.252	14.1483		1.59985			1.66834		EXPN	KOG4157	beta-1,6-N-acetylglucosaminyltransferase,_contains_WSC_domain	Carbohydrate_transport_and_metabolism Posttranslational_modification,_protein_turnover,_chaperones	METABOLISM CELLULAR_PROCESSES_AND_SIGNALING
1452408	1																			13.978	14.03	14.2657	14.1948	15.7668	15.8053	13.9853	14.5221		1.83711			1.71501		PL14_4	KOG4157	beta-1,6-N-acetylglucosaminyltransferase,_contains_WSC_domain	Carbohydrate_transport_and_metabolism Posttranslational_modification,_protein_turnover,_chaperones	METABOLISM CELLULAR_PROCESSES_AND_SIGNALING										yes
1455676	1																			17.3853	16.339	17.5625	15.978	18.0477	17.4332	17.6867	15.1971								KOG0101	Molecular_chaperones_HSP70/HSC70,_HSP70_superfamily	Posttranslational_modification,_protein_turnover,_chaperones	CELLULAR_PROCESSES_AND_SIGNALING						3736	ATP_binding	molecular_function	GO:0005524
1455990	1																			15.9089	14.1999	14.6584	17.6247	16.251	17.8405	12.5773	17.857			-3.10812	3.12316	3.29987	3.34875											3531 3824	structural_constituent_of_cell_wall cell_wall	molecular_function cellular_component	GO:0005199 GO:0005618	yes
1462150	1																			16.2485	15.307	15.3446	14.8634	16.0518	15.703	15.0571	14.541																	4639 5909 5939 2658	proteolysis metallopeptidase_activity zinc_ion_binding metalloendopeptidase_activity	biological_process molecular_function	GO:0006508 GO:0008237 GO:0008270 GO:0004222	yes
1463623	1																			15.1577	14.7202	17.8498	16.1208	17.1872	13.2928	16.4082	12.8865	2.63719	2.0079		1.49284	-1.37962	-1.76554		KOG1184	Thiamine_pyrophosphate-requiring_enzyme	Amino_acid_transport_and_metabolism Coenzyme_transport_and_metabolism	METABOLISM	4.1.1.1	Pyruvate_decarboxylase	Glycolysis_/_Gluconeogenesis	Carbohydrate_Metabolism	METABOLIC	2290 13821 281 10026 3103	catalytic_activity thiamin_pyrophosphate_binding magnesium_ion_binding carboxy-lyase_activity pyruvate_decarboxylase_activity	molecular_function	GO:0003824 GO:0030976 GO:0000287 GO:0016831 GO:0004737
1463984	1																			15.997	13.6528	14.7056	14.3842	14.5323	15.4831	14.3125	14.1495								KOG0069	Glyoxylate/hydroxypyruvate_reductase_(D-isomer-specific_2-hydroxy_acid_dehydrogenase_superfamily)	Energy_production_and_conversion	METABOLISM	1.2.1.2	Formate_dehydrogenase	Glyoxylate_and_dicarboxylate_metabolism Methane_metabolism	Carbohydrate_Metabolism Energy_Metabolism	METABOLIC	5830 9823 24535 22441 2290 3708 6479 6923	metabolic_process oxidoreductase_activity,_acting_on_the_CH-OH_group_of_donors,_NAD_or_NADP_as_acceptor NAD_binding cofactor_binding catalytic_activity binding formate_dehydrogenase_activity formate_dehydrogenase_complex	biological_process molecular_function cellular_component	GO:0008152 GO:0016616 GO:0051287 GO:0048037 GO:0003824 GO:0005488 GO:0008863 GO:0009326
1464925	1				asp_d7.secreted		pin_d7.secreted	whs_d3.secreted	whs_d7.secreted											17.4063	17.1121	15.9823	16.8324	15.5725	15.374	13.4915	17.5365			-3.57012				CBM13
1467985	1																			14.7275	14.6459	14.2987	14.2615	14.4703	15.4899	12.6879	15.2312			-1.9123					KOG2262	Sexual_differentiation_process_protein_ISP4	Signal_transduction_mechanisms	CELLULAR_PROCESSES_AND_SIGNALING
1468736	1																			15.1976	15.3645	15.4752	15.7876	15.7015	16.5162	14.7471	15.7994					1.14685			KOG0118	FOG:_RRM_domain	General_function_prediction_only	POORLY_CHARACTERIZED						2175	nucleic_acid_binding	molecular_function	GO:0003676
1470270	1																			16.0026	15.6758	15.3556	15.0995	15.7699	16.6466	15.0823	15.4676								KOG0001	Ubiquitin_and_ubiquitin-like_proteins	General_function_prediction_only Posttranslational_modification,_protein_turnover,_chaperones	POORLY_CHARACTERIZED CELLULAR_PROCESSES_AND_SIGNALING						4598	protein_modification_process	biological_process	GO:0006464
1470537	1																			15.6795	14.6675	16.1243	14.5655	16.0282	13.7024	16.5233	13.1779						-1.47092		KOG0019	Molecular_chaperone_(HSP90_family)	Posttranslational_modification,_protein_turnover,_chaperones	CELLULAR_PROCESSES_AND_SIGNALING						4591 24336 3736	protein_folding unfolded_protein_binding ATP_binding	biological_process molecular_function	GO:0006457 GO:0051082 GO:0005524
1470989	1																			14.6232	14.2239	14.5663	14.4554	15.5674	15.83	14.1736	14.1734					1.40943
1471500	1				asp_d7.secreted		pin_d7.secreted	whs_d3.secreted	whs_d7.secreted											16.3512	17.0679	13.9327	15.2174	17.7845	18.0297	14.7076	16.3543	-2.17488
1471512	1				asp_d7.secreted			whs_d3.secreted	whs_d7.secreted											16.1711	16.77	14.069	15.2256	17.6628	17.9378	14.5077	16.3045
1471985	1	mal_d3.secreted			asp_d7.secreted	pin_d3.secreted	pin_d7.secreted	whs_d3.secreted	whs_d7.secreted											13.6392	14.5327	14.0592	15.3267	16.3145	17.4885	14.1634	16.0452		2.52067					AA3_4										9710 4174 23495 23919	oxidoreductase_activity glucose_metabolic_process pyranose_oxidase_activity FAD_binding	molecular_function biological_process	GO:0016491 GO:0006006 GO:0050233 GO:0050660
1474360	1																			14.2474	14.1947	15.1295	14.9909	15.5056	16.2558	14.4281	15.6739		1.27153			2.07909	1.48177		KOG4005	Transcription_factor_XBP-1	Transcription	INFORMATION_STORAGE_AND_PROCESSING						2196 3838 4504 19030 21401	transcription_factor_activity nucleus regulation_of_transcription,_DNA-dependent sequence-specific_DNA_binding protein_dimerization_activity	molecular_function cellular_component biological_process	GO:0003700 GO:0005634 GO:0006355 GO:0043565 GO:0046983
1474721	1																			13.9664	13.8307	14.4186	14.4278	15.6309	15.9963	13.8034	14.7517		1.68353			2.06811			KOG4297	C-type_lectin	Signal_transduction_mechanisms Defense_mechanisms	CELLULAR_PROCESSES_AND_SIGNALING										yes
1477226	1																			12.2401	12.1988	16.6853	16.6221	17.3859	17.1537	14.9989	18.1017	4.16694	4.8772	2.72561	3.71526	4.19644	5.07572															yes
1477772	1																			14.4596	13.6516	15.8074	15.7868	16.6598	17.015	15.4317	15.537		2.13584			2.73143			KOG1216	von_Willebrand_factor_and_related_coagulation_proteins	Extracellular_structures Defense_mechanisms	CELLULAR_PROCESSES_AND_SIGNALING
1477942	1																			16.1433	15.91	15.9166	15.7112	16.9701	17.0556	15.5062	15.4424								KOG0062	ATPase_component_of_ABC_transporters_with_duplicated_ATPase_domains/Translation_elongation_factor_EF-3b	Translation,_ribosomal_structure_and_biogenesis Amino_acid_transport_and_metabolism	INFORMATION_STORAGE_AND_PROCESSING METABOLISM						586 2180 3838 4483 3642 6993 3736 10082 162 10269 3708	chromatin chromatin_binding nucleus chromatin_assembly_or_disassembly sugar:hydrogen_symporter_activity phosphoenolpyruvate-dependent_sugar_phosphotransferase_system ATP_binding ATPase_activity nucleotide_binding nucleoside-triphosphatase_activity binding	cellular_component molecular_function biological_process	GO:0000785 GO:0003682 GO:0005634 GO:0006333 GO:0005351 GO:0009401 GO:0005524 GO:0016887 GO:0000166 GO:0017111 GO:0005488
1480250	1		mal_d7.secreted	asp_d3.secreted				whs_d3.secreted	whs_d7.secreted											14.5713	14.0356	14.6118	14.3172	15.5501	15.5404	14.0186	14.3289		1.02299			1.48493			KOG4157	beta-1,6-N-acetylglucosaminyltransferase,_contains_WSC_domain	Carbohydrate_transport_and_metabolism Posttranslational_modification,_protein_turnover,_chaperones	METABOLISM CELLULAR_PROCESSES_AND_SIGNALING										yes
1481270	1																			15.0611	15.2325	15.3574	16.2731	15.2238	16.166	15.4075	15.8376				1.03997	0.926714			KOG2133	Transcriptional_corepressor_Atrophin-1/DRPLA	General_function_prediction_only	POORLY_CHARACTERIZED						2196 3838 4504 19030 21401	transcription_factor_activity nucleus regulation_of_transcription,_DNA-dependent sequence-specific_DNA_binding protein_dimerization_activity	molecular_function cellular_component biological_process	GO:0003700 GO:0005634 GO:0006355 GO:0043565 GO:0046983
65788	2																		pin.uniq.above2	13.8072	13.3699	14.2753	13.7442	15.6261	15.43	14.2837	13.8541		1.82939			1.89893		GH16														yes
1090865	2																		pin.uniq.above2	12.9814	13.2582	14.0374	14.0214	14.7691	15.2114	13.9779	14.1784	1.06477	1.80951	0.991718		1.93547	0.91005		KOG3599	Ca2+-modulated_nonselective_cation_channel_polycystin	Inorganic_ion_transport_and_metabolism Signal_transduction_mechanisms	METABOLISM CELLULAR_PROCESSES_AND_SIGNALING	3.2.1.18	Exo-alpha-sialidase	N-Glycan_degradation Sphingoglycolipid_metabolism	Metabolism_of_Complex_Carbohydrates Metabolism_of_Complex_Lipids	METABOLIC	2715	exo-alpha-sialidase_activity	molecular_function	GO:0004308	yes
1296963	2																		pin.uniq.above2	12.1951	12.2055	14.4865	14.8498	15.1084	15.5198	13.8377	14.4813	2.25168	2.86859	1.61955	2.44164	3.09544	2.07638
1365820	2																		pin.uniq.above2	13.8811	14.3226	14.4317	13.836	15.1696	14.5399	13.1403	14.7826		1.30109						KOG1286	Amino_acid_transporters	Amino_acid_transport_and_metabolism	METABOLISM						4977 8535 9320 9321 4927	amino_acid_transport amino_acid_transmembrane_transporter_activity membrane integral_to_membrane transport	biological_process molecular_function cellular_component	GO:0006865 GO:0015171 GO:0016020 GO:0016021 GO:0006810
1367964	2																		pin.uniq.above2	10.925	9.91138	14.4495	16.641	15.1029	16.683	13.9322	16.7796	3.43916	4.09248	3.08688	6.50335	6.54454	6.64149
1381402	2	mal_d3.secreted	mal_d7.secreted	asp_d3.secreted	asp_d7.secreted		pin_d7.secreted	whs_d3.secreted	whs_d7.secreted										pin.uniq.above2	13.6617	13.5011	14.1475	13.8057	14.8736	15.6363	13.6216	13.9385		1.30438			2.1007			KOG3017	Defense-related_protein_containing_SCP_domain	Function_unknown	POORLY_CHARACTERIZED										yes
1409501	2																		pin.uniq.above2	12.9158	13.3246	14.7545	14.3253	15.2296	15.64	13.6812	13.9882	1.82111	2.3476		0.982496	2.27885			KOG0039	Ferric_reductase,_NADH/NADPH_oxidase_and_related_proteins	Secondary_metabolites_biosynthesis,_transport_and_catabolism Inorganic_ion_transport_and_metabolism	METABOLISM						4283 9320 9710 3721 9321 23919	electron_transport membrane oxidoreductase_activity iron_ion_binding integral_to_membrane FAD_binding	biological_process cellular_component molecular_function	GO:0006118 GO:0016020 GO:0016491 GO:0005506 GO:0016021 GO:0050660
1421540	2																		pin.uniq.above2	13.826	13.2675	14.303	14.5369	15.1934	15.7534	14.4041	14.6758		1.38865		1.21982	2.40993	1.34721		KOG4293	Predicted_membrane_protein,_contains_DoH_and_Cytochrome_b-561/ferric_reductase_transmembrane_domains	Signal_transduction_mechanisms	CELLULAR_PROCESSES_AND_SIGNALING	2.7.7.6	DNA-directed_RNA_polymerase	__RNA_polymerase Purine_metabolism Pyrimidine_metabolism	TRANSCRIPTION Nucleotide_Metabolism	REGULATORY METABOLIC	2356 2357 2358 2359 16888	DNA-directed_RNA_polymerase_activity DNA-directed_RNA_polymerase_I_activity DNA-directed_RNA_polymerase_II_activity DNA-directed_RNA_polymerase_III_activity RNA_polymerase_activity	molecular_function	GO:0003899 GO:0003900 GO:0003901 GO:0003902 GO:0034062
1422927	2																		pin.uniq.above2	12.6487	12.2396	14.8269	13.8872	16.0261	15.2329	14.471	13.8616		3.15949						KOG4157	beta-1,6-N-acetylglucosaminyltransferase,_contains_WSC_domain	Carbohydrate_transport_and_metabolism Posttranslational_modification,_protein_turnover,_chaperones	METABOLISM CELLULAR_PROCESSES_AND_SIGNALING						5830 9710	metabolic_process oxidoreductase_activity	biological_process molecular_function	GO:0008152 GO:0016491	yes
1423385	2																		pin.uniq.above2	13.9147	13.8656	14.0834	14.0877	15.354	15.9486	13.7078	14.0104		1.49294			2.05385			KOG4297	C-type_lectin	Signal_transduction_mechanisms Defense_mechanisms	CELLULAR_PROCESSES_AND_SIGNALING										yes
1429596	2	mal_d3.secreted		asp_d3.secreted	asp_d7.secreted	pin_d3.secreted	pin_d7.secreted	whs_d3.secreted	whs_d7.secreted										pin.uniq.above2	11.2979	11.7989	15.6416	14.4186	16.1096	15.344	15.8179	13.705	3.9691	4.40635	4.11603		2.42511			KOG1516	Carboxylesterase_and_related_proteins	General_function_prediction_only	POORLY_CHARACTERIZED	3.1.1.1	Carboxylesterase				2533	carboxylesterase_activity	molecular_function	GO:0004091	yes
1430150	2																		pin.uniq.above2	13.8755	12.8828	13.7545	14.2938	14.6476	15.4838	12.917	13.478				1.38951	2.54988
1430221	2																		pin.uniq.above2	13.736	12.8632	13.5835	14.0285	15.1358	15.8149	12.8077	13.7742		1.38651		1.12944	2.92438																yes
1430362	2																		pin.uniq.above2	14.0187	13.3275	14.3335	14.1185	15.4315	15.8845	13.8613	14.4069		1.45163			2.37408																yes
1430960	2																		pin.uniq.above2	13.9214	13.6819	14.1502	13.8414	15.1078	15.6048	13.5274	13.9309		1.23859			1.91862
1433150	2																		pin.uniq.above2	13.7985	13.2921	13.6409	13.6481	15.2668	15.385	12.8988	13.5655		1.50408			2.03102																yes
1433997	2	mal_d3.secreted		asp_d3.secreted				whs_d3.secreted	whs_d7.secreted										pin.uniq.above2	13.2421	13.1069	14.4578	14.5935	15.2284	15.7359	13.7951	14.1975	1.21065	1.99547		1.46308	2.58244	1.0621	GH18	KOG2806	Chitinase	Carbohydrate_transport_and_metabolism	METABOLISM	3.2.1.14	Chitinase	Aminosugars_metabolism	Metabolism_of_Complex_Carbohydrates	METABOLIC	2933 4143 2946 4200 6462	hydrolase_activity,_hydrolyzing_O-glycosyl_compounds carbohydrate_metabolic_process chitinase_activity chitin_catabolic_process endochitinase_activity	molecular_function biological_process	GO:0004553 GO:0005975 GO:0004568 GO:0006032 GO:0008843	yes
1437341	2																		pin.uniq.above2	13.5874	13.8811	14.3289	13.9398	15.1467	15.602	14.0175	13.9861		1.59114			1.71087			KOG0039	Ferric_reductase,_NADH/NADPH_oxidase_and_related_proteins	Secondary_metabolites_biosynthesis,_transport_and_catabolism Inorganic_ion_transport_and_metabolism	METABOLISM						4283 9320 9710 3721 9321 23919	electron_transport membrane oxidoreductase_activity iron_ion_binding integral_to_membrane FAD_binding	biological_process cellular_component molecular_function	GO:0006118 GO:0016020 GO:0016491 GO:0005506 GO:0016021 GO:0050660
1439890	2																		pin.uniq.above2	12.032	11.272	15.5431	15.5278	15.3856	15.2994	14.8838	16.6925	3.46402	3.33252	2.81146	4.19996	3.99439	5.37223		KOG0254	Predicted_transporter_(major_facilitator_superfamily)	General_function_prediction_only	POORLY_CHARACTERIZED	5.3.1.4	L-arabinose_isomerase	Pentose_and_glucuronate_interconversions	Carbohydrate_Metabolism	METABOLIC	3642 6276 9320 3546 4927 9321 6356	sugar:hydrogen_symporter_activity carbohydrate_transport membrane transporter_activity transport integral_to_membrane L-arabinose_isomerase_activity	molecular_function biological_process cellular_component	GO:0005351 GO:0008643 GO:0016020 GO:0005215 GO:0006810 GO:0016021 GO:0008733
1440221	2																		pin.uniq.above2	13.289	13.0133	14.3394	13.8848	15.2413	15.0179	13.4564	13.5861		1.9728			1.9511
1440620	2																		pin.uniq.above2	13.6458	13.5566	14.3639	14.0084	14.611	14.4755	14.2429	13.6543		0.980295			0.891951			KOG1375	Beta_tubulin	Cytoskeleton	CELLULAR_PROCESSES_AND_SIGNALING						3737 4050 5112 3530 5113 18722 24507 2378	GTP_binding microtubule microtubule-based_process structural_molecule_activity microtubule-based_movement protein_complex protein_polymerization GTPase_activity	molecular_function cellular_component biological_process	GO:0005525 GO:0005874 GO:0007017 GO:0005198 GO:0007018 GO:0043234 GO:0051258 GO:0003924
1441070	2																		pin.uniq.above2	13.618	13.4583	14.2068	14.258	15.1476	16.0897	13.6945	14.6226		1.6236			2.58949	1.14581		KOG4701	Chitinase	Cell_wall/membrane/envelope_biogenesis	CELLULAR_PROCESSES_AND_SIGNALING										yes
1448917	2																		pin.uniq.above2	13.1063	10.9173	14.6729	14.2421	15.3337	15.5932	14.6212	13.5412	1.56033	2.22957	1.51447	3.30433	4.65084	2.60668		KOG1292	Xanthine/uracil_transporters	Nucleotide_transport_and_metabolism	METABOLISM						3546 4927 9320	transporter_activity transport membrane	molecular_function biological_process cellular_component	GO:0005215 GO:0006810 GO:0016020
1464761	2								whs_d7.secreted										pin.uniq.above2	13.6106	12.493	14.6906	14.5873	16.6875	16.5496	14.3238	13.0643		3.091		2.05535	3.98429																yes
1467191	2																		pin.uniq.above2	12.6819	12.7424	14.0032	14.1875	15.0299	16.1351	13.5482	13.9255	1.3183	2.38165		1.42875	3.34447	1.16986	GT2	KOG2571	Chitin_synthase/hyaluronan_synthase_(glycosyltransferases)	Cell_wall/membrane/envelope_biogenesis	CELLULAR_PROCESSES_AND_SIGNALING	2.4.1.16	Chitin_synthase	Aminosugars_metabolism	Metabolism_of_Complex_Carbohydrates	METABOLIC	2540 4199	chitin_synthase_activity chitin_biosynthetic_process	molecular_function biological_process	GO:0004100 GO:0006031
1467568	2																		pin.uniq.above2	13.2451	13.2378	14.0306	14.0699	14.9894	15.9357	13.3853	14.3224		1.81265			2.62579		EXPN	KOG1216	von_Willebrand_factor_and_related_coagulation_proteins	Extracellular_structures Defense_mechanisms	CELLULAR_PROCESSES_AND_SIGNALING										yes
1480490	2																		pin.uniq.above2	13.5668	13.4595	14.9171	15.1547	14.1852	14.7436	14.0157	14.059				1.66231
1531622	2																		pin.uniq.above2	12.6057	13.4757	14.3683	14.3324	15.1253	15.7661	14.7181	14.5106	1.75627	2.50408	2.08585		2.17437			KOG4701	Chitinase	Cell_wall/membrane/envelope_biogenesis	CELLULAR_PROCESSES_AND_SIGNALING										yes
1703	3																		pin.uniq.above2	12.3489	11.2316	14.8322	14.1352	15.0494	13.0153	13.9862	12.2808	2.42972	2.65112	1.59583	2.73093	1.59776			KOG0627	Heat_shock_transcription_factor	Transcription	INFORMATION_STORAGE_AND_PROCESSING						2196 3838 4504 19030	transcription_factor_activity nucleus regulation_of_transcription,_DNA-dependent sequence-specific_DNA_binding	molecular_function cellular_component biological_process	GO:0003700 GO:0005634 GO:0006355 GO:0043565
1166641	3																		pin.uniq.above2	12.8136	12.7536	13.9362	13.8265	14.7234	14.3155	13.3575	13.0265	1.11525	1.91982			1.54022			KOG0590	Checkpoint_kinase_and_related_serine/threonine_protein_kinases	Cell_cycle_control,_cell_division,_chromosome_partitioning	METABOLISM						3043 3736 4602 3079 3045 3046 3047 3048 3049 3050 3051 3057 3061 3062 3063 3065 3067 3068 3070 3071 3072 3074 3076 3077 3084 6004 6005 6015 6196 10102 10103 11472 12154 17037	protein_kinase_activity ATP_binding protein_amino_acid_phosphorylation protein-tyrosine_kinase_activity protein_serine/threonine_kinase_activity transmembrane_receptor_protein_serine/threonine_kinase_activity 3-phosphoinositide-dependent_protein_kinase_activity DNA-dependent_protein_kinase_activity AMP-activated_protein_kinase_activity casein_kinase_activity casein_kinase_I_activity cyclic_nucleo…	molecular_function biological_process	GO:0004672 GO:0005524 GO:0006468 GO:0004713 GO:0004674 GO:0004675 GO:0004676 GO:0004677 GO:0004679 GO:0004680 GO:0004681 GO:0004690 GO:0004694 GO:0004695 GO:0004696 GO:0004698 GO:0004700 GO:0004702 GO:0004704 GO:0004705 GO:0004706 GO:0004708 GO:0004710 GO:0004711 GO:0004718 GO:0008338 GO:0008339 GO:0008349 GO:0008545 GO:0016908 GO:0016909 GO:0019199 GO:0019912 GO:0034211
1201559	3																		pin.uniq.above2	13.8215	12.7463	13.7819	13.9428	14.5621	14.9502	12.6941	12.9522					2.02122			KOG3599	Ca2+-modulated_nonselective_cation_channel_polycystin	Inorganic_ion_transport_and_metabolism Signal_transduction_mechanisms	METABOLISM CELLULAR_PROCESSES_AND_SIGNALING
1357387	3																		pin.uniq.above2	12.0968	13.0885	13.4627	13.7939	14.6659	16.4315	13.0796	14.2239		2.53438			3.29834			KOG3227	Calcium-responsive_transcription_coactivator	Transcription	INFORMATION_STORAGE_AND_PROCESSING						3838 13391 19908	nucleus transcription_regulator_activity regulation_of_transcription	cellular_component molecular_function biological_process	GO:0005634 GO:0030528 GO:0045449
1360913	3																		pin.uniq.above2	11.6454	12.067	14.7467	14.1414	15.1302	15.3115	14.1015	14.6677	2.89772	3.3204	2.32423		2.61217			KOG2262	Sexual_differentiation_process_protein_ISP4	Signal_transduction_mechanisms	CELLULAR_PROCESSES_AND_SIGNALING
1364162	3							whs_d3.secreted											pin.uniq.above2	12.6636	12.859	12.7375	13.3319	14.2092	15.4876	12.5001	13.577		1.57368			2.55588			KOG1339	Aspartyl_protease	Posttranslational_modification,_protein_turnover,_chaperones	CELLULAR_PROCESSES_AND_SIGNALING	3.4.23.25	Saccharopepsin				2632 4639 2628 2634	pepsin_A_activity proteolysis aspartic-type_endopeptidase_activity saccharopepsin_activity	molecular_function biological_process	GO:0004194 GO:0006508 GO:0004190 GO:0004196	yes
1364741	3																		pin.uniq.above2	12.6322	12.5746	13.1432	13.628	14.7953	15.2109	13.5736	12.9581		2.22978			2.48675			KOG0583	Serine/threonine_protein_kinase	Signal_transduction_mechanisms	CELLULAR_PROCESSES_AND_SIGNALING	2.7.1.-	Phosphotransferases_with_an_alcohol_group_as_acceptor	Sphingoglycolipid_metabolism Benzoate_degradation_via_CoA_ligation Starch_and_sucrose_metabolism Inositol_phosphate_metabolism Nicotinate_and_nicotinamide_metabolism	Metabolism_of_Complex_Lipids Biodegradation_of_Xenobiotics Metabolism_of_Complex_Carbohydrates Metabolism_of_Cofactors_and_Vitamins	METABOLIC	3043 3736 4602 3079 3045 6102 6245 6438 9578 9751 11022 12155 15776 17186 18069 18070 19207 19235 19262 19305 24976 24979 24980	protein_kinase_activity ATP_binding protein_amino_acid_phosphorylation protein-tyrosine_kinase_activity protein_serine/threonine_kinase_activity phosphofructokinase_activity phosphorylase_kinase_regulator_activity cobinamide_kinase_activity phosphatidylinositol_phosphate_kinase_activity cyclin-dependent_protein_kinase_regulator_activity phenol_kinase_activity cyclin-dependent_protein_kinase_activ…	molecular_function biological_process	GO:0004672 GO:0005524 GO:0006468 GO:0004713 GO:0004674 GO:0008443 GO:0008607 GO:0008819 GO:0016307 GO:0016538 GO:0018720 GO:0019914 GO:0032942 GO:0035004 GO:0042556 GO:0042557 GO:0043743 GO:0043771 GO:0043798 GO:0043841 GO:0051731 GO:0051734 GO:0051735
1366878	3																		pin.uniq.above2	12.8001	12.6239	13.641	13.3737	13.8533	14.281	13.512	13.0042					1.61083			KOG4574	RNA-binding_protein_(contains_RRM_and_Pumilio-like_repeats)	General_function_prediction_only	POORLY_CHARACTERIZED						2175 2216 3708	nucleic_acid_binding RNA_binding binding	molecular_function	GO:0003676 GO:0003723 GO:0005488
1367181	3																		pin.uniq.above2	14.1801	12.9681	12.9646	12.9732	14.2326	15.0629	12.0006	13.8815	-1.16379		-2.13835		2.08046			KOG3098	Uncharacterized_conserved_protein	Function_unknown	POORLY_CHARACTERIZED
1372865	3																		pin.uniq.above2	12.771	12.7106	13.5768	13.5028	14.5478	15.432	13.1535	13.7856		1.81346			2.64561
1385615	3																		pin.uniq.above2	12.2051	12.2517	12.7597	13.3067	14.0436	15.9395	12.9933	14.2767		1.8918			3.48967	1.87656		KOG0527	HMG-box_transcription_factor	Transcription	INFORMATION_STORAGE_AND_PROCESSING						2176 4504	DNA_binding regulation_of_transcription,_DNA-dependent	molecular_function biological_process	GO:0003677 GO:0006355
1389393	3																		pin.uniq.above2	12.6779	12.0385	14.3227	14.2652	14.6589	14.4308	13.5032	13.8483	1.63225	1.97768		2.18158	2.35205	1.7825
1390003	3																		pin.uniq.above2	12.9293	13.0831	13.1379	13.3753	14.1798	14.6929	13.2494	13.269		1.26847			1.5923			KOG3791	Predicted_RNA-binding_protein_involved_in_translational_regulation	Translation,_ribosomal_structure_and_biogenesis Signal_transduction_mechanisms	INFORMATION_STORAGE_AND_PROCESSING CELLULAR_PROCESSES_AND_SIGNALING	3.2.1.18	Exo-alpha-sialidase	N-Glycan_degradation Sphingoglycolipid_metabolism	Metabolism_of_Complex_Carbohydrates Metabolism_of_Complex_Lipids	METABOLIC	2715	exo-alpha-sialidase_activity	molecular_function	GO:0004308
1412126	3																		pin.uniq.above2	12.4058	12.7727	13.5316	12.9439	14.6714	15.1087	13.5594	13.2011	1.12602	2.33755	1.15029		2.30848			KOG2992	Nucleolar_GTPase/ATPase_p130	Nuclear_structure	CELLULAR_PROCESSES_AND_SIGNALING						9710 21336	oxidoreductase_activity transition_metal_ion_binding	molecular_function	GO:0016491 GO:0046914	yes
1413361	3																		pin.uniq.above2	13.0448	13.3458	13.0152	13.0307	14.422	14.1287	13.762	13.5661		1.36716						KOG1175	Acyl-CoA_synthetase	Lipid_transport_and_metabolism	METABOLISM	6.2.1.1	Acetate--CoA_ligase	Reductive_carboxylate_cycle_(CO2_fixation) Pyruvate_metabolism Glycolysis_/_Gluconeogenesis Propanoate_metabolism	Energy_Metabolism Carbohydrate_Metabolism	METABOLIC	2290 5830 2435 9492	catalytic_activity metabolic_process acetate-CoA_ligase_activity AMP_binding	molecular_function biological_process	GO:0003824 GO:0008152 GO:0003987 GO:0016208
1413628	3																		pin.uniq.above2	12.983	12.7852	13.137	13.436	14.1318	14.4899	13.4029	12.9431					1.70504
1416877	3																		pin.uniq.above2	12.0639	12.5117	13.6443	13.8613	14.792	15.7479	13.4847	14.1013	1.57578	2.74761	1.40453	1.31207	3.18243	1.54663		KOG4157	beta-1,6-N-acetylglucosaminyltransferase,_contains_WSC_domain	Carbohydrate_transport_and_metabolism Posttranslational_modification,_protein_turnover,_chaperones	METABOLISM CELLULAR_PROCESSES_AND_SIGNALING										yes
1421859	3																		pin.uniq.above2	13.0914	13.1929	13.9236	13.2888	14.4259	14.548	13.2433	13.3559		1.32172			1.32324			KOG1237	H+/oligopeptide_symporter	Amino_acid_transport_and_metabolism	METABOLISM						3546 4970 9320	transporter_activity oligopeptide_transport membrane	molecular_function biological_process cellular_component	GO:0005215 GO:0006857 GO:0016020
1426324	3																		pin.uniq.above2	12.4213	12.1543	13.8271	13.3746	14.8261	14.834	13.3997	12.9709	1.37748	2.43593			2.54599																yes
1426787	3																		pin.uniq.above2	13.2386	12.8387	13.3411	13.0544	15.1758	15.5445	12.9382	12.9379		1.94716			2.69236																yes
1429787	3																		pin.uniq.above2	12.4209	12.1913	13.4511	13.5734	14.055	14.5754	12.9941	13.4502	1.02325	1.66559		1.35853	2.35991	1.23419
1430664	3	mal_d3.secreted		asp_d3.secreted		pin_d3.secreted	pin_d7.secreted												pin.uniq.above2	13.3078	11.2735	14.7477	13.8895	15.7821	13.0563	12.8761	13.4675		2.36859																			yes
1431072	3																		pin.uniq.above2	11.9679	12.8902	13.2067	13.9192	14.2441	14.5934	13.309	13.6699	1.26061	2.27813	1.35971		1.68636			KOG1674	Cyclin	General_function_prediction_only	POORLY_CHARACTERIZED
1436031	3																		pin.uniq.above2	12.562	12.1441	14.391	14.2175	14.9614	13.7881	13.4753	13.5508	1.81067	2.37761		2.07671	1.62431	1.40581		KOG4849	mRNA_cleavage_factor_I_subunit/CPSF_subunit	RNA_processing_and_modification	INFORMATION_STORAGE_AND_PROCESSING	6.3.2.-	Acid--D-amino-acid_ligases_(peptide_synthases)	Tryptophan_metabolism Ubiquinone_biosynthesis	Amino_Acid_Metabolism Metabolism_of_Cofactors_and_Vitamins	METABOLIC	3727 6387 10509 19237 19238	protein_binding UDP-N-acetylmuramoylalanyl-D-glutamyl-2,6-diaminopimelate-D-alanyl-D-alanine_ligase_activity ribosomal_S6-glutamic_acid_ligase_activity coenzyme_F420-0_gamma-glutamyl_ligase_activity coenzyme_F420-2_alpha-glutamyl_ligase_activity	molecular_function	GO:0005515 GO:0008766 GO:0018169 GO:0043773 GO:0043774
1436152	3																		pin.uniq.above2	13.0696	13.4081	13.9911	13.2666	14.4291	14.5689	13.338	13.3967		1.36787			1.13517		GT48	KOG0916	1,3-beta-glucan_synthase/callose_synthase_catalytic_subunit	Cell_wall/membrane/envelope_biogenesis	CELLULAR_PROCESSES_AND_SIGNALING	2.4.1.34	1,3-beta-glucan_synthase	Starch_and_sucrose_metabolism	Metabolism_of_Complex_Carbohydrates	METABOLIC	147 2309 4243 9320	1,3-beta-glucan_synthase_complex 1,3-beta-glucan_synthase_activity 1,3-beta-glucan_biosynthetic_process membrane	cellular_component molecular_function biological_process	GO:0000148 GO:0003843 GO:0006075 GO:0016020
1442175	3																		pin.uniq.above2	13.453	12.6494	14.0059	13.3518	14.7615	14.8166	13.2165	12.7117		1.32812			2.03001			KOG1339	Aspartyl_protease	Posttranslational_modification,_protein_turnover,_chaperones	CELLULAR_PROCESSES_AND_SIGNALING	3.4.23.25	Saccharopepsin				2632 4639 2628 2634	pepsin_A_activity proteolysis aspartic-type_endopeptidase_activity saccharopepsin_activity	molecular_function biological_process	GO:0004194 GO:0006508 GO:0004190 GO:0004196	yes
1443295	3																		pin.uniq.above2	12.6424	12.4261	14.0082	13.4954	14.8541	14.3651	12.5462	13.3134	1.33689	2.19298		1.06189	1.91744	0.875139		KOG1286	Amino_acid_transporters	Amino_acid_transport_and_metabolism	METABOLISM						4977 8535 9320 9321 4927	amino_acid_transport amino_acid_transmembrane_transporter_activity membrane integral_to_membrane transport	biological_process molecular_function cellular_component	GO:0006865 GO:0015171 GO:0016020 GO:0016021 GO:0006810
1449785	3																		pin.uniq.above2	13.1767	12.6392	13.4726	13.6325	14.1733	14.4964	12.9083	13.6718					1.83876			KOG0071	GTP-binding_ADP-ribosylation_factor_Arf6_(dArf3)	Intracellular_trafficking,_secretion,_and_vesicular_transport	CELLULAR_PROCESSES_AND_SIGNALING						3737 5344 8400 3827 4994	GTP_binding small_GTPase_mediated_signal_transduction protein_transport intracellular intracellular_protein_transport	molecular_function biological_process cellular_component	GO:0005525 GO:0007264 GO:0015031 GO:0005622 GO:0006886
1450178	3																		pin.uniq.above2	13.0929	13.0123	13.203	13.3849	14.4115	15.4453	12.6968	13.7682		1.32976			2.42826	0.749828
1462615	3																		pin.uniq.above2	12.7934	12.5401	13.6125	13.306	14.3863	14.3542	13.3375	12.6345	0.813069	1.58177			1.75584			KOG2533	Permease_of_the_major_facilitator_superfamily	Carbohydrate_transport_and_metabolism	METABOLISM
1469297	3																		pin.uniq.above2	11.4478	10.7979	15.0115	14.2564	14.2678	14.6551	14.4606	13.4917	3.40288	2.79506	2.87749	2.85662	3.23969	2.12163		KOG0156	Cytochrome_P450_CYP2_subfamily	Secondary_metabolites_biosynthesis,_transport_and_catabolism	METABOLISM	1.14.14.1	Unspecific_monooxygenase	Tryptophan_metabolism Fatty_acid_metabolism gamma-Hexachlorocyclohexane_degradation	Amino_Acid_Metabolism Lipid_Metabolism Biodegradation_of_Xenobiotics	METABOLIC	2888 3721 4283 12251 23642	monooxygenase_activity iron_ion_binding electron_transport heme_binding unspecific_monooxygenase_activity	molecular_function biological_process	GO:0004497 GO:0005506 GO:0006118 GO:0020037 GO:0050381	yes
1470236	3																		pin.uniq.above2	13.2584	12.598	13.7761	13.0152	13.9489	14.3542	13.3134	13.5582					1.74057		EXPN	KOG4157	beta-1,6-N-acetylglucosaminyltransferase,_contains_WSC_domain	Carbohydrate_transport_and_metabolism Posttranslational_modification,_protein_turnover,_chaperones	METABOLISM CELLULAR_PROCESSES_AND_SIGNALING										yes
1477152	3	mal_d3.secreted	mal_d7.secreted	asp_d3.secreted		pin_d3.secreted	pin_d7.secreted	whs_d3.secreted											pin.uniq.above2	12.8224	13.0936	13.5002	13.3868	14.3675	15.1981	13.4705	13.3831		1.56293			2.07188
1479981	3																		pin.uniq.above2	12.8209	12.797	14.1111	13.6356	14.7147	14.4075	13.7089	13.3397	1.29174	1.91292			1.58203		GT48	KOG0916	1,3-beta-glucan_synthase/callose_synthase_catalytic_subunit	Cell_wall/membrane/envelope_biogenesis	CELLULAR_PROCESSES_AND_SIGNALING	2.4.1.34	1,3-beta-glucan_synthase	Starch_and_sucrose_metabolism	Metabolism_of_Complex_Carbohydrates	METABOLIC	147 2309 4243 9320	1,3-beta-glucan_synthase_complex 1,3-beta-glucan_synthase_activity 1,3-beta-glucan_biosynthetic_process membrane	cellular_component molecular_function biological_process	GO:0000148 GO:0003843 GO:0006075 GO:0016020
1529644	3																		pin.uniq.above2	9.76785	12.3394	14.9272	14.2792	14.3918	13.8065	14.5115	14.7249	5.06831	4.55028	4.69063	1.81181	1.33432	2.24459		KOG1399	Flavin-containing_monooxygenase	Secondary_metabolites_biosynthesis,_transport_and_catabolism	METABOLISM	1.14.13.8	Dimethylaniline_monooxygenase_(N-oxide_forming)				9710 23919 2890	oxidoreductase_activity FAD_binding flavin-containing_monooxygenase_activity	molecular_function	GO:0016491 GO:0050660 GO:0004499
2985	4																		pin.uniq.above2	12.058	11.5888	13.9561	13.6158	14.2492	13.5573	13.1287	12.3962	1.88853	2.17131	1.06303	1.97609	1.9071			KOG0519	Sensory_transduction_histidine_kinase	Signal_transduction_mechanisms	CELLULAR_PROCESSES_AND_SIGNALING						155 157 4504	two-component_response_regulator_activity two-component_signal_transduction_system_(phosphorelay) regulation_of_transcription,_DNA-dependent	molecular_function biological_process	GO:0000156 GO:0000160 GO:0006355
1362856	4																		pin.uniq.above2	11.8254	12.283	12.8197	12.7786	14.3358	15.4667	13.0519	13.6369		2.46531			2.8561			KOG2746	HMG-box_transcription_factor_Capicua_and_related_proteins	Transcription	INFORMATION_STORAGE_AND_PROCESSING						2176 4504	DNA_binding regulation_of_transcription,_DNA-dependent	molecular_function biological_process	GO:0003677 GO:0006355
1362975	4																		pin.uniq.above2	12.386	12.6514	12.1799	13.0261	14.4068	15.2219	13.3504	12.8861		2.09935			2.47616			KOG4157	beta-1,6-N-acetylglucosaminyltransferase,_contains_WSC_domain	Carbohydrate_transport_and_metabolism Posttranslational_modification,_protein_turnover,_chaperones	METABOLISM CELLULAR_PROCESSES_AND_SIGNALING										yes
1363767	4																		pin.uniq.above2	12.2367	12.271	12.2628	14.1097	13.3912	14.5721	12.2809	13.2888				1.783	2.24854			KOG1601	GATA-4/5/6_transcription_factors	Transcription	INFORMATION_STORAGE_AND_PROCESSING	6.3.2.-	Acid--D-amino-acid_ligases_(peptide_synthases)	Tryptophan_metabolism Ubiquinone_biosynthesis	Amino_Acid_Metabolism Metabolism_of_Cofactors_and_Vitamins	METABOLIC	2196 3838 4504 5939 19030 6387 10509 19237 19238	transcription_factor_activity nucleus regulation_of_transcription,_DNA-dependent zinc_ion_binding sequence-specific_DNA_binding UDP-N-acetylmuramoylalanyl-D-glutamyl-2,6-diaminopimelate-D-alanyl-D-alanine_ligase_activity ribosomal_S6-glutamic_acid_ligase_activity coenzyme_F420-0_gamma-glutamyl_ligase_activity coenzyme_F420-2_alpha-glutamyl_ligase_activity	molecular_function cellular_component biological_process	GO:0003700 GO:0005634 GO:0006355 GO:0008270 GO:0043565 GO:0008766 GO:0018169 GO:0043773 GO:0043774
1367204	4																		pin.uniq.above2	11.8025	11.4832	13.5918	13.5575	14.5494	13.9042	13.9954	13.5645	1.76	2.7138	2.14985	1.97302	2.28845	1.99125		KOG1516	Carboxylesterase_and_related_proteins	General_function_prediction_only	POORLY_CHARACTERIZED	3.1.1.7	Acetylcholinesterase	Glycerolipid_metabolism	Metabolism_of_Complex_Lipids	METABOLIC	2438	acetylcholinesterase_activity	molecular_function	GO:0003990
1368752	4																		pin.uniq.above2	12.0645	12.5109	12.7358	12.8476	13.9582	14.7962	12.8364	13.0949		1.9664			2.23623			KOG0825	PHD_Zn-finger_protein	General_function_prediction_only	POORLY_CHARACTERIZED	3.2.1.3	Glucan_1,4-alpha-glucosidase	Starch_and_sucrose_metabolism	Metabolism_of_Complex_Carbohydrates	METABOLIC	2745	glucan_1,4-alpha-glucosidase_activity	molecular_function	GO:0004339
1372820	4																		pin.uniq.above2	12.5024	12.2108	13.4802	13.4631	13.3804	14.1177	12.7303	13.476	0.971693			1.1971	1.85666	1.20579		KOG0519	Sensory_transduction_histidine_kinase	Signal_transduction_mechanisms	CELLULAR_PROCESSES_AND_SIGNALING	2.7.3.-	Phosphotransferases_with_a_nitrogenous_group_as_acceptor	__Type_II_secretion_system	SORTING_AND_DEGRADATION	REGULATORY	155 157 4504 3736 3228 5250 9320 154 9581 9970 3044 10446 10450	two-component_response_regulator_activity two-component_signal_transduction_system_(phosphorelay) regulation_of_transcription,_DNA-dependent ATP_binding signal_transducer_activity signal_transduction membrane two-component_sensor_activity phosphorylation transferase_activity,_transferring_phosphorus-containing_groups protein_histidine_kinase_activity peptidyl-histidine_phosphorylation histone_arg…	molecular_function biological_process cellular_component	GO:0000156 GO:0000160 GO:0006355 GO:0005524 GO:0004871 GO:0007165 GO:0016020 GO:0000155 GO:0016310 GO:0016772 GO:0004673 GO:0018106 GO:0018110
1374205	4	mal_d3.secreted						whs_d3.secreted											pin.uniq.above2	12.1604	12.8833	13.2796	12.6451	13.6462	13.8991	12.2931	13.5125	1.10675	1.46856			1.00378		GH79														yes
1383055	4																		pin.uniq.above2	12.3842	11.7963	12.9736	13.0366	14.7569	14.6142	12.8862	12.2369		2.38133		1.2377	2.76548			KOG2806	Chitinase	Carbohydrate_transport_and_metabolism	METABOLISM						2628 4639	aspartic-type_endopeptidase_activity proteolysis	molecular_function biological_process	GO:0004190 GO:0006508	yes
1404746	4																		pin.uniq.above2	11.2106	11.7566	12.9192	12.9673	13.9784	14.7777	12.8585	12.7209	1.70951	2.82668	1.62455	1.19876	2.97727			KOG2992	Nucleolar_GTPase/ATPase_p130	Nuclear_structure	CELLULAR_PROCESSES_AND_SIGNALING
1421676	4																		pin.uniq.above2	11.4877	12.9132	12.2197	13.0508	12.6472	14.1926	13.3856	14.2333			1.86224					KOG1869	Splicing_coactivator_SRm160/300,_subunit_SRm300	RNA_processing_and_modification	INFORMATION_STORAGE_AND_PROCESSING						2175 3827 5939	nucleic_acid_binding intracellular zinc_ion_binding	molecular_function cellular_component	GO:0003676 GO:0005622 GO:0008270
1423029	4																		pin.uniq.above2	11.3715	11.9695	12.5117	13.5424	13.6362	15.0921	12.961	13.3145		2.22228			2.60288			KOG0494	Transcription_factor_CHX10_and_related_HOX_domain_proteins	General_function_prediction_only	POORLY_CHARACTERIZED						3838 13391 19908	nucleus transcription_regulator_activity regulation_of_transcription	cellular_component molecular_function biological_process	GO:0005634 GO:0030528 GO:0045449
1432820	4																		pin.uniq.above2	11.988	11.355	13.484	13.636	13.4265	13.5054	12.7978	13.1672	1.47185	1.41982		2.15345	2.01457	1.68053		KOG0260	RNA_polymerase_II,_large_subunit	Transcription	INFORMATION_STORAGE_AND_PROCESSING
1438680	4																		pin.uniq.above2	12.1372	12.4489	13.3776	12.8211	13.7556	13.9575	12.8181	12.607		1.66012			1.45351		GH13_22-GT5	KOG0471	Alpha-amylase	Carbohydrate_transport_and_metabolism	METABOLISM	2.4.1.183	Alpha-1,3-glucan_synthase				6667 2290 4143 18659 22067	biosynthetic_process catalytic_activity carbohydrate_metabolic_process cation_binding alpha-1,3-glucan_synthase_activity	biological_process molecular_function	GO:0009058 GO:0003824 GO:0005975 GO:0043169 GO:0047657	yes
1438957	4	mal_d3.secreted					pin_d7.secreted	whs_d3.secreted	whs_d7.secreted										pin.uniq.above2	13.5151	11.7741	12.3869	12.8663	13.9298	15.3293	11.7924	13.4201					3.38003		GH5_9					3.2.1.58	Glucan_1,3-beta-glucosidase	Starch_and_sucrose_metabolism	Metabolism_of_Complex_Carbohydrates	METABOLIC	2744	glucan_1,3-beta-glucosidase_activity	molecular_function	GO:0004338
1445132	4																		pin.uniq.above2	11.7265	12.0231	12.8945	13.8574	13.6307	14.5515	12.8853	13.3612		1.8785		1.82382	2.54541	1.31019		KOG0773	Transcription_factor_MEIS1_and_related_HOX_domain_proteins	Transcription	INFORMATION_STORAGE_AND_PROCESSING						2196 3838 4504 19030	transcription_factor_activity nucleus regulation_of_transcription,_DNA-dependent sequence-specific_DNA_binding	molecular_function cellular_component biological_process	GO:0003700 GO:0005634 GO:0006355 GO:0043565
1450700	4																		pin.uniq.above2	11.5004	11.9112	13.6282	13.162	13.9435	14.5978	13.1108	13.2422	2.11352	2.43334	1.60554	1.29272	2.64617	1.31687		KOG4157	beta-1,6-N-acetylglucosaminyltransferase,_contains_WSC_domain	Carbohydrate_transport_and_metabolism Posttranslational_modification,_protein_turnover,_chaperones	METABOLISM CELLULAR_PROCESSES_AND_SIGNALING										yes
1463396	4																		pin.uniq.above2	12.4434	11.3315	13.2578	12.804	14.1159	14.4924	12.7076	12.2648		1.692		1.46644	3.13085		GH16														yes
1467149	4																		pin.uniq.above2	12.7648	12.2436	12.0896	12.9523	14.1785	15.144	12.6665	12.9297					2.81711			KOG4157	beta-1,6-N-acetylglucosaminyltransferase,_contains_WSC_domain	Carbohydrate_transport_and_metabolism Posttranslational_modification,_protein_turnover,_chaperones	METABOLISM CELLULAR_PROCESSES_AND_SIGNALING										yes
1470460	4																		pin.uniq.above2	11.4224	11.9932	13.0453	13.3944	14.2698	14.8063	12.9599	13.2443	1.68094	2.83879			2.69926			KOG1778	CREB_binding_protein/P300_and_related_TAZ_Zn-finger_proteins	Transcription	INFORMATION_STORAGE_AND_PROCESSING
1471972	4																		pin.uniq.above2	12.3368	12.5146	13.3432	13.1842	14.1819	14.1338	12.7575	13.3232	0.999266	1.83439			1.57941	0.776747		KOG0254	Predicted_transporter_(major_facilitator_superfamily)	General_function_prediction_only	POORLY_CHARACTERIZED	5.3.1.4	L-arabinose_isomerase	Pentose_and_glucuronate_interconversions	Carbohydrate_Metabolism	METABOLIC	3642 6276 9320 3546 4927 9321 6356	sugar:hydrogen_symporter_activity carbohydrate_transport membrane transporter_activity transport integral_to_membrane L-arabinose_isomerase_activity	molecular_function biological_process cellular_component	GO:0005351 GO:0008643 GO:0016020 GO:0005215 GO:0006810 GO:0016021 GO:0008733
1296900	5											asp_d3.hiTrans	asp_d7.hiTrans	pin_d3.hiTrans	pin_d7.hiTrans	whs_d3.hiTrans	whs_d7.hiTrans	asp.pin.above2	pin.uniq.above2	11.2563	10.8566	13.1903	13.5252	14.0019	14.4578	13.012	13.5525	1.92711	2.68862	1.72358	2.43769	3.30408	2.42918		KOG2146	Splicing_coactivator_SRm160/300,_subunit_SRm160_(contains_PWI_domain)	RNA_processing_and_modification General_function_prediction_only	INFORMATION_STORAGE_AND_PROCESSING POORLY_CHARACTERIZED	2.3.1.48	Histone_acetyltransferase				2802	histone_acetyltransferase_activity	molecular_function	GO:0004402
1374888	5											asp_d3.hiTrans	asp_d7.hiTrans	pin_d3.hiTrans	pin_d7.hiTrans	whs_d3.hiTrans	whs_d7.hiTrans	asp.pin.above2	pin.uniq.above2	10.8497	11.018	14.3675	14.1359	14.4073	13.9511	13.6056	13.8416	3.46055	3.49164	2.71986	2.98148	2.82428	2.68354
1377368	5											asp_d3.hiTrans	asp_d7.hiTrans	pin_d3.hiTrans	pin_d7.hiTrans	whs_d3.hiTrans	whs_d7.hiTrans	asp.pin.above2	pin.uniq.above2	10.4608	10.9615	12.3617	13.1553	13.6015	14.8572	12.4976	13.0862	1.96669	3.12248	2.01557	2.0913	3.73926	2.01434		KOG0118	FOG:_RRM_domain	General_function_prediction_only	POORLY_CHARACTERIZED						2175	nucleic_acid_binding	molecular_function	GO:0003676
1378042	5											asp_d3.hiTrans	asp_d7.hiTrans	pin_d3.hiTrans	pin_d7.hiTrans	whs_d3.hiTrans	whs_d7.hiTrans	asp.pin.above2	pin.uniq.above2	10.8294	10.6842	13.7352	13.6259	14.8867	13.1155	13.9633	11.8037	2.86051	3.98309	3.08192	2.83622	2.36078			KOG4124	Putative_transcriptional_repressor_regulating_G2/M_transition	Transcription Cell_cycle_control,_cell_division,_chromosome_partitioning	INFORMATION_STORAGE_AND_PROCESSING METABOLISM	3.2.1.18	Exo-alpha-sialidase	N-Glycan_degradation Sphingoglycolipid_metabolism	Metabolism_of_Complex_Carbohydrates Metabolism_of_Complex_Lipids	METABOLIC	2175 3827 5939 2715	nucleic_acid_binding intracellular zinc_ion_binding exo-alpha-sialidase_activity	molecular_function cellular_component	GO:0003676 GO:0005622 GO:0008270 GO:0004308
1432534	5											asp_d3.hiTrans	asp_d7.hiTrans	pin_d3.hiTrans	pin_d7.hiTrans	whs_d3.hiTrans	whs_d7.hiTrans	asp.pin.above2	pin.uniq.above2	10.9402	11.3806	12.759	13.1978	13.2613	14.0449	13.0963	13.5743		2.19633	2.0503		2.18474			KOG3627	Trypsin	Amino_acid_transport_and_metabolism	METABOLISM	6.3.2.-	Acid--D-amino-acid_ligases_(peptide_synthases)	Tryptophan_metabolism Ubiquinone_biosynthesis	Amino_Acid_Metabolism Metabolism_of_Cofactors_and_Vitamins	METABOLIC	6387 10509 19237 19238	UDP-N-acetylmuramoylalanyl-D-glutamyl-2,6-diaminopimelate-D-alanyl-D-alanine_ligase_activity ribosomal_S6-glutamic_acid_ligase_activity coenzyme_F420-0_gamma-glutamyl_ligase_activity coenzyme_F420-2_alpha-glutamyl_ligase_activity	molecular_function	GO:0008766 GO:0018169 GO:0043773 GO:0043774
1433413	5											asp_d3.hiTrans	asp_d7.hiTrans	pin_d3.hiTrans	pin_d7.hiTrans	whs_d3.hiTrans	whs_d7.hiTrans	asp.pin.above2	pin.uniq.above2	12.1524	10.9853	13.988	14.8235	12.9991	14.6721	10.7195	14.9615	1.80586		-1.40757	3.76939	3.60935	3.89744		KOG2258	Glycerophosphoryl_diester_phosphodiesterase	Energy_production_and_conversion	METABOLISM	3.1.4.46	Glycerophosphodiester_phosphodiesterase	Phospholipid_degradation Glycerolipid_metabolism	Metabolism_of_Complex_Lipids	METABOLIC	4239 6505	glycerol_metabolic_process glycerophosphodiester_phosphodiesterase_activity	biological_process molecular_function	GO:0006071 GO:0008889
1434602	5	mal_d3.secreted										asp_d3.hiTrans	asp_d7.hiTrans	pin_d3.hiTrans	pin_d7.hiTrans	whs_d3.hiTrans	whs_d7.hiTrans	asp.pin.above2	pin.uniq.above2	11.34	11.2859	12.5415	12.4353	13.6193	14.0608	12.4971	12.7271	1.19302	2.27081	1.14936	1.10295	2.70732	1.39992	GH16
1434773	5											asp_d3.hiTrans	asp_d7.hiTrans	pin_d3.hiTrans	pin_d7.hiTrans	whs_d3.hiTrans	whs_d7.hiTrans	asp.pin.above2	pin.uniq.above2	11.0789	11.494	13.0689	13.6393	13.1733	13.1219	12.2681	13.9407	1.97295	2.08169	1.1906	2.11483	1.64038	2.40358
1435071	5	mal_d3.secreted						whs_d3.secreted				asp_d3.hiTrans	asp_d7.hiTrans	pin_d3.hiTrans	pin_d7.hiTrans	whs_d3.hiTrans	whs_d7.hiTrans	asp.pin.above2	pin.uniq.above2	11.7077	11.0615	13.3276	12.9482	13.9185	14.9269	12.3776	13.221	1.5755	2.20786		1.69114	3.60399	1.94565	GH13_1	KOG0471	Alpha-amylase	Carbohydrate_transport_and_metabolism	METABOLISM	3.2.1.1	Alpha-amylase	Starch_and_sucrose_metabolism	Metabolism_of_Complex_Carbohydrates	METABOLIC	2290 4143 18659 2935 3724	catalytic_activity carbohydrate_metabolic_process cation_binding alpha-amylase_activity calcium_ion_binding	molecular_function biological_process	GO:0003824 GO:0005975 GO:0043169 GO:0004556 GO:0005509	yes
1436334	5											asp_d3.hiTrans	asp_d7.hiTrans	pin_d3.hiTrans	pin_d7.hiTrans	whs_d3.hiTrans	whs_d7.hiTrans	asp.pin.above2	pin.uniq.above2	10.5109	12.0937	12.6387	13.8411	12.8878	14.4321	11.1583	13.7046	2.09307	2.35498		1.63872	2.1988	1.47825											3546 4927 9321	transporter_activity transport integral_to_membrane	molecular_function biological_process cellular_component	GO:0005215 GO:0006810 GO:0016021
1436483	5											asp_d3.hiTrans	asp_d7.hiTrans	pin_d3.hiTrans	pin_d7.hiTrans	whs_d3.hiTrans	whs_d7.hiTrans	asp.pin.above2	pin.uniq.above2	10.4459	11.8894	12.3029	12.4035	12.9552	15.3002	11.669	13.3047	1.8181	2.52767			3.27804	1.34713											3546 4927 9320	transporter_activity transport membrane	molecular_function biological_process cellular_component	GO:0005215 GO:0006810 GO:0016020
1439325	5											asp_d3.hiTrans	asp_d7.hiTrans	pin_d3.hiTrans	pin_d7.hiTrans	whs_d3.hiTrans	whs_d7.hiTrans	asp.pin.above2	pin.uniq.above2	11.6284	11.2551	12.9411	14.9512	13.6049	13.2504	12.6926	13.4677		1.91179		3.52917	1.87944	2.16863
1441683	5											asp_d3.hiTrans	asp_d7.hiTrans	pin_d3.hiTrans	pin_d7.hiTrans	whs_d3.hiTrans	whs_d7.hiTrans	asp.pin.above2	pin.uniq.above2	10.9737	11.5612	13.5689	13.7753	12.6272	13.4648	13.1574	13.1107	2.53838	1.63205	2.1251	1.95032	1.67577			KOG0255	Synaptic_vesicle_transporter_SVOP_and_related_transporters_(major_facilitator_superfamily)	General_function_prediction_only	POORLY_CHARACTERIZED
1441842	5											asp_d3.hiTrans	asp_d7.hiTrans	pin_d3.hiTrans	pin_d7.hiTrans	whs_d3.hiTrans	whs_d7.hiTrans	asp.pin.above2	pin.uniq.above2	10.6574	11.0894	13.1175	12.6134	13.6074	13.4244	13.1228	12.6957	2.33273	2.79911	2.36626					KOG1869	Splicing_coactivator_SRm160/300,_subunit_SRm300	RNA_processing_and_modification	INFORMATION_STORAGE_AND_PROCESSING
1442373	5											asp_d3.hiTrans	asp_d7.hiTrans	pin_d3.hiTrans	pin_d7.hiTrans	whs_d3.hiTrans	whs_d7.hiTrans	asp.pin.above2	pin.uniq.above2	11.0184	9.30852	15.9935	14.2503	15.0362	10.2857	13.7818	10.8356	4.68531	3.79763	2.60877	4.48509				KOG1577	Aldo/keto_reductase_family_proteins	General_function_prediction_only	POORLY_CHARACTERIZED	1.1.1.179	D-xylose_1-dehydrogenase_(NADP+)				9710 22244	oxidoreductase_activity D-xylose_1-dehydrogenase_(NADP+)_activity	molecular_function	GO:0016491 GO:0047837
1443081	5											asp_d3.hiTrans	asp_d7.hiTrans	pin_d3.hiTrans	pin_d7.hiTrans	whs_d3.hiTrans	whs_d7.hiTrans	asp.pin.above2	pin.uniq.above2	9.83826	11.3484	13.9868	12.0806	14.7086	14.3512	13.6358	10.9164	4.08642	4.8214	3.75661		2.89117			KOG1474	Transcription_initiation_factor_TFIID,_subunit_BDF1_and_related_bromodomain_proteins	Transcription	INFORMATION_STORAGE_AND_PROCESSING						3052	protein_kinase_CK2_activity	molecular_function	GO:0004682	yes
1453309	5											asp_d3.hiTrans	asp_d7.hiTrans	pin_d3.hiTrans	pin_d7.hiTrans	whs_d3.hiTrans	whs_d7.hiTrans	asp.pin.above2	pin.uniq.above2	10.9987	11.13	12.3955	13.3626	13.0525	13.5083	12.8481	12.7097		1.96433						KOG2085	Serine/threonine_protein_phosphatase_2A,_regulatory_subunit	Signal_transduction_mechanisms	CELLULAR_PROCESSES_AND_SIGNALING										yes
1463152	5											asp_d3.hiTrans	asp_d7.hiTrans	pin_d3.hiTrans	pin_d7.hiTrans	whs_d3.hiTrans	whs_d7.hiTrans	asp.pin.above2	pin.uniq.above2	10.9876	11.4285	13.4886	13.3619	12.5099	12.1201	12.6258	13.5965	2.45559	1.48688	1.66762	1.7403		1.96846
1464282	5											asp_d3.hiTrans	asp_d7.hiTrans	pin_d3.hiTrans	pin_d7.hiTrans	whs_d3.hiTrans	whs_d7.hiTrans	asp.pin.above2	pin.uniq.above2	11.2484	10.7009	12.9838	13.2496	13.6491	13.6778	12.8972	12.6297	1.73672	2.39049	1.64199	2.52401	2.96976	1.90754		KOG1397	Ca2+/H+_antiporter_VCX1_and_related_proteins	Inorganic_ion_transport_and_metabolism	METABOLISM						9321	integral_to_membrane	cellular_component	GO:0016021	yes
1468116	5											asp_d3.hiTrans	asp_d7.hiTrans	pin_d3.hiTrans	pin_d7.hiTrans	whs_d3.hiTrans	whs_d7.hiTrans	asp.pin.above2	pin.uniq.above2	11.0894	10.7539	13.1253	14.1922	13.8594	13.5657	13.1016	12.4268	1.99105	2.71913	2.01016	3.35108	2.74349	1.66456		KOG0118	FOG:_RRM_domain	General_function_prediction_only	POORLY_CHARACTERIZED
1468672	5											asp_d3.hiTrans	asp_d7.hiTrans	pin_d3.hiTrans	pin_d7.hiTrans	whs_d3.hiTrans	whs_d7.hiTrans	asp.pin.above2	pin.uniq.above2	11.2063	12.6506	11.5775	15.3905	12.245	15.9489	7.76762	16.064			-3.2076	2.53224	3.07922	3.18215
1470706	5											asp_d3.hiTrans	asp_d7.hiTrans	pin_d3.hiTrans	pin_d7.hiTrans	whs_d3.hiTrans	whs_d7.hiTrans	asp.pin.above2	pin.uniq.above2	11.0979	11.6813	13.8996	12.8217	13.4797	13.307	12.8082	12.6703	2.74252	2.32689	1.66664		1.44864			KOG0759	Mitochondrial_oxoglutarate/malate_carrier_proteins	Energy_production_and_conversion	METABOLISM						3708 4927 9320 3931 4953	binding transport membrane mitochondrion mitochondrial_transport	molecular_function biological_process cellular_component	GO:0005488 GO:0006810 GO:0016020 GO:0005739 GO:0006839
1478766	5											asp_d3.hiTrans	asp_d7.hiTrans	pin_d3.hiTrans	pin_d7.hiTrans	whs_d3.hiTrans	whs_d7.hiTrans	asp.pin.above2	pin.uniq.above2	9.96141	11.496	14.8384	12.6094	14.3466	12.1048	15.1485	13.2058	4.78812	4.28733	5.13672			1.72287		KOG0024	Sorbitol_dehydrogenase	Secondary_metabolites_biosynthesis,_transport_and_catabolism	METABOLISM	1.1.1.4	(R,R)-butanediol_dehydrogenase	Butanoate_metabolism	Carbohydrate_Metabolism	METABOLIC	5939 9710 2290 3708 5830 522	zinc_ion_binding oxidoreductase_activity catalytic_activity binding metabolic_process (R,R)-butanediol_dehydrogenase_activity	molecular_function biological_process	GO:0008270 GO:0016491 GO:0003824 GO:0005488 GO:0008152 GO:0000721
828655	6											asp_d3.hiTrans	asp_d7.hiTrans	pin_d3.hiTrans	pin_d7.hiTrans	whs_d3.hiTrans	whs_d7.hiTrans	asp.pin.above2	asp.pin.whs.above2	10.3214	8.90729	13.599	12.7377	13.344	13.7358	12.7905	11.4114	3.05222	2.85919	2.33129	2.84517	3.78267			KOG0805	Carbon-nitrogen_hydrolase	Amino_acid_transport_and_metabolism	METABOLISM	3.5.5.1	Nitrilase	Nitrogen_metabolism Tryptophan_metabolism Benzoate_degradation_via_CoA_ligation Cyanoamino_acid_metabolism	Energy_Metabolism Amino_Acid_Metabolism Biodegradation_of_Xenobiotics Metabolism_of_Other_Amino_Acids	METABOLIC	4924 10005 252	nitrogen_compound_metabolic_process hydrolase_activity,_acting_on_carbon-nitrogen_(but_not_peptide)_bonds nitrilase_activity	biological_process molecular_function	GO:0006807 GO:0016810 GO:0000257
1240686	6											asp_d3.hiTrans	asp_d7.hiTrans	pin_d3.hiTrans	pin_d7.hiTrans	whs_d3.hiTrans	whs_d7.hiTrans	asp.pin.above2	asp.pin.whs.above2	10.1719	8.94795	11.9905	13.0886	14.5664	12.895	12.7032	12.4981	1.80884	4.25868	2.43215	3.93111	3.69898	3.37903		KOG2531	Sugar_(pentulose_and_hexulose)_kinases	Carbohydrate_transport_and_metabolism	METABOLISM	2.7.1.17	Xylulokinase	Pentose_and_glucuronate_interconversions	Carbohydrate_Metabolism	METABOLIC	4143 3214	carbohydrate_metabolic_process xylulokinase_activity	biological_process molecular_function	GO:0005975 GO:0004856
1358820	6								whs_d7.secreted			asp_d3.hiTrans	asp_d7.hiTrans	pin_d3.hiTrans	pin_d7.hiTrans	whs_d3.hiTrans	whs_d7.hiTrans	asp.pin.above2	asp.pin.whs.above2	9.97485	8.69024	12.9981	12.3832	14.6943	14.8707	13.0384	11.1586	2.94706	4.65302	2.98765	3.42153	5.85043	2.26968															yes
1368318	6											asp_d3.hiTrans	asp_d7.hiTrans	pin_d3.hiTrans	pin_d7.hiTrans	whs_d3.hiTrans	whs_d7.hiTrans	asp.pin.above2	asp.pin.whs.above2	6.75706	12.4484	15.2793	15.9118	14.6299	16.9433	14.358	16.0805	7.48975	6.8309	6.5392		3.37948	2.61529	AA3_3	KOG1238	Glucose_dehydrogenase/choline_dehydrogenase/mandelonitrile_lyase_(GMC_oxidoreductase_family)	General_function_prediction_only	POORLY_CHARACTERIZED	1.1.99.1	Choline_dehydrogenase	Glycine,_serine_and_threonine_metabolism	Amino_Acid_Metabolism	METABOLIC	9821 23919 4234 6431	oxidoreductase_activity,_acting_on_CH-OH_group_of_donors FAD_binding alcohol_metabolic_process choline_dehydrogenase_activity	molecular_function biological_process	GO:0016614 GO:0050660 GO:0006066 GO:0008812
1370869	6											asp_d3.hiTrans	asp_d7.hiTrans	pin_d3.hiTrans	pin_d7.hiTrans	whs_d3.hiTrans	whs_d7.hiTrans	asp.pin.above2	asp.pin.whs.above2	10.0425	11.0248	14.1106	14.7214	13.6656	13.5078	13.407	13.5902	4.00601	3.61707	3.33757	3.62279	2.42732	2.53424		KOG4726	Ultrahigh_sulfur_keratin-associated_protein	Extracellular_structures	CELLULAR_PROCESSES_AND_SIGNALING						2176 2196 3722 3838 4504	DNA_binding transcription_factor_activity copper_ion_binding nucleus regulation_of_transcription,_DNA-dependent	molecular_function cellular_component biological_process	GO:0003677 GO:0003700 GO:0005507 GO:0005634 GO:0006355
1371554	6											asp_d3.hiTrans	asp_d7.hiTrans	pin_d3.hiTrans	pin_d7.hiTrans	whs_d3.hiTrans	whs_d7.hiTrans	asp.pin.above2	asp.pin.whs.above2	10.8119	9.01499	10.2173	14.9796	16.116	14.3207	16.6765	13.7556		5.12259	5.56028	5.53954	4.95198	4.44962		KOG1260	Isocitrate_lyase	Energy_production_and_conversion	METABOLISM	2.7.8.23	Carboxyvinyl-carboxyphosphonate_phosphorylmutase				2290 5830 6426	catalytic_activity metabolic_process carboxyvinyl-carboxyphosphonate_phosphorylmutase_activity	molecular_function biological_process	GO:0003824 GO:0008152 GO:0008807
1373467	6	mal_d3.secreted	mal_d7.secreted	asp_d3.secreted	asp_d7.secreted	pin_d3.secreted	pin_d7.secreted	whs_d3.secreted	whs_d7.secreted			asp_d3.hiTrans	asp_d7.hiTrans	pin_d3.hiTrans	pin_d7.hiTrans	whs_d3.hiTrans	whs_d7.hiTrans	asp.pin.above2	asp.pin.whs.above2	10.6263	10.0275	12.6273	12.658	11.7875	13.3293	11.922	13.9522							GH92										2290	catalytic_activity	molecular_function	GO:0003824	yes
1379319	6											asp_d3.hiTrans	asp_d7.hiTrans	pin_d3.hiTrans	pin_d7.hiTrans	whs_d3.hiTrans	whs_d7.hiTrans	asp.pin.above2	asp.pin.whs.above2	10.4129	10.5475	13.0082	12.3628	14.0062	13.1957	12.5669	12.4944	2.44914	3.40898	2.07356		2.23091			KOG4701	Chitinase	Cell_wall/membrane/envelope_biogenesis	CELLULAR_PROCESSES_AND_SIGNALING										yes
1416824	6											asp_d3.hiTrans	asp_d7.hiTrans	pin_d3.hiTrans	pin_d7.hiTrans	whs_d3.hiTrans	whs_d7.hiTrans	asp.pin.above2	asp.pin.whs.above2	10.4008	11.3037	13.2026	12.9959	13.084	13.6123	11.7786	13.3286	2.71197	2.62199			1.99327	1.72117		KOG0157	Cytochrome_P450_CYP4/CYP19/CYP26_subfamilies	Lipid_transport_and_metabolism Secondary_metabolites_biosynthesis,_transport_and_catabolism	METABOLISM	1.14.14.1	Unspecific_monooxygenase	Tryptophan_metabolism Fatty_acid_metabolism gamma-Hexachlorocyclohexane_degradation	Amino_Acid_Metabolism Lipid_Metabolism Biodegradation_of_Xenobiotics	METABOLIC	2888 3721 4283 12251 23642	monooxygenase_activity iron_ion_binding electron_transport heme_binding unspecific_monooxygenase_activity	molecular_function biological_process	GO:0004497 GO:0005506 GO:0006118 GO:0020037 GO:0050381
1423348	6											asp_d3.hiTrans	asp_d7.hiTrans	pin_d3.hiTrans	pin_d7.hiTrans	whs_d3.hiTrans	whs_d7.hiTrans	asp.pin.above2	asp.pin.whs.above2	10.2617	10.8099	13.0739	13.2896	12.1822	12.5244	11.538	13.4425	2.69533	1.93668		1.97409		2.11453											2658 3784 5939	metalloendopeptidase_activity proteinaceous_extracellular_matrix zinc_ion_binding	molecular_function cellular_component	GO:0004222 GO:0005578 GO:0008270
1423919	6				asp_d7.secreted			whs_d3.secreted	whs_d7.secreted			asp_d3.hiTrans	asp_d7.hiTrans	pin_d3.hiTrans	pin_d7.hiTrans	whs_d3.hiTrans	whs_d7.hiTrans	asp.pin.above2	asp.pin.whs.above2	9.04242	8.61729	13.7424	13.1492	14.0605	14.3422	14.565	12.3392	4.60224	4.97188	5.40327	4.44161	5.59999	3.64807						3.4.14.9	Tripeptidyl-peptidase_I				2700 4639 5908 11413	subtilase_activity proteolysis serine-type_peptidase_activity tripeptidyl-peptidase_I_activity	molecular_function biological_process	GO:0004289 GO:0006508 GO:0008236 GO:0019131	yes
1426585	6											asp_d3.hiTrans	asp_d7.hiTrans	pin_d3.hiTrans	pin_d7.hiTrans	whs_d3.hiTrans	whs_d7.hiTrans	asp.pin.above2	asp.pin.whs.above2	12.2818	7.43754	11.8647	13.4195	13.9745	14.4801	13.3391	12.4489		1.70422		5.80517	6.82423	4.82967		KOG4297	C-type_lectin	Signal_transduction_mechanisms Defense_mechanisms	CELLULAR_PROCESSES_AND_SIGNALING										yes
1429529	6											asp_d3.hiTrans	asp_d7.hiTrans	pin_d3.hiTrans	pin_d7.hiTrans	whs_d3.hiTrans	whs_d7.hiTrans	asp.pin.above2	asp.pin.whs.above2	10.8776	9.01902	13.3671	13.4712	14.8323	15.5631	12.5485	13.9811	2.45702	3.96523	1.64642	4.31798	6.39701	4.82128		KOG3753	Circadian_clock_protein_period	Signal_transduction_mechanisms	CELLULAR_PROCESSES_AND_SIGNALING										yes
1433656	6											asp_d3.hiTrans	asp_d7.hiTrans	pin_d3.hiTrans	pin_d7.hiTrans	whs_d3.hiTrans	whs_d7.hiTrans	asp.pin.above2	asp.pin.whs.above2	10.891	11.0093	12.188	13.6156	12.3406	14.3934	10.2417	15.0111					3.06494	3.59625
1435894	6	mal_d3.secreted	mal_d7.secreted	asp_d3.secreted	asp_d7.secreted	pin_d3.secreted	pin_d7.secreted	whs_d3.secreted	whs_d7.secreted			asp_d3.hiTrans	asp_d7.hiTrans	pin_d3.hiTrans	pin_d7.hiTrans	whs_d3.hiTrans	whs_d7.hiTrans	asp.pin.above2	asp.pin.whs.above2	9.96824	10.5093	14.5936	13.4346	14.7857	16.0083	13.223	14.0961	4.26743	4.47085	2.99278		4.39559	2.61703	GH79														yes
1436512	6											asp_d3.hiTrans	asp_d7.hiTrans	pin_d3.hiTrans	pin_d7.hiTrans	whs_d3.hiTrans	whs_d7.hiTrans	asp.pin.above2	asp.pin.whs.above2	11.5077	9.6621	12.9038	13.647	13.5439	15.8339	11.7329	14.2909				3.15751	5.14988	3.69518															yes
1457559	6											asp_d3.hiTrans	asp_d7.hiTrans	pin_d3.hiTrans	pin_d7.hiTrans	whs_d3.hiTrans	whs_d7.hiTrans	asp.pin.above2	asp.pin.whs.above2	10.1548	9.15352	13.4525	14.2017	14.2361	12.8802	12.1787	11.7028	3.24348	4.00745	2.02954	4.97186	3.59861	2.50559		KOG2668	Flotillins	Intracellular_trafficking,_secretion,_and_vesicular_transport Cytoskeleton	CELLULAR_PROCESSES_AND_SIGNALING
1462962	6											asp_d3.hiTrans	asp_d7.hiTrans	pin_d3.hiTrans	pin_d7.hiTrans	whs_d3.hiTrans	whs_d7.hiTrans	asp.pin.above2	asp.pin.whs.above2	10.6801	7.99323	13.1674	13.4584	13.7477	14.7225	13.3889	12.7925	2.44278	3.02217	2.66228	5.37357	6.69186	4.70646
1464041	6											asp_d3.hiTrans	asp_d7.hiTrans	pin_d3.hiTrans	pin_d7.hiTrans	whs_d3.hiTrans	whs_d7.hiTrans	asp.pin.above2	asp.pin.whs.above2	10.3806	9.70262	12.8567	13.2683	14.6997	15.2416	12.5504	13.314	2.43511	4.32769	2.13614	3.4712	5.4095	3.50855	AA9	KOG4157	beta-1,6-N-acetylglucosaminyltransferase,_contains_WSC_domain	Carbohydrate_transport_and_metabolism Posttranslational_modification,_protein_turnover,_chaperones	METABOLISM CELLULAR_PROCESSES_AND_SIGNALING						281 9940 13821	magnesium_ion_binding transferase_activity thiamin_pyrophosphate_binding	molecular_function	GO:0000287 GO:0016740 GO:0030976	yes
1465720	6					pin_d3.secreted	pin_d7.secreted		whs_d7.secreted			asp_d3.hiTrans	asp_d7.hiTrans	pin_d3.hiTrans	pin_d7.hiTrans	whs_d3.hiTrans	whs_d7.hiTrans	asp.pin.above2	asp.pin.whs.above2	10.4543	9.7724	12.6603	13.6796	14.991	14.6245	10.6707	15.9875		4.56361		3.4794	4.32217	5.61788
1465736	6	mal_d3.secreted	mal_d7.secreted	asp_d3.secreted	asp_d7.secreted	pin_d3.secreted	pin_d7.secreted	whs_d3.secreted	whs_d7.secreted			asp_d3.hiTrans	asp_d7.hiTrans	pin_d3.hiTrans	pin_d7.hiTrans	whs_d3.hiTrans	whs_d7.hiTrans	asp.pin.above2	asp.pin.whs.above2	10.2047	10.0296	13.8588	13.3378	14.1358	13.6541	13.0778	11.959	3.35106	3.64502	2.64616		2.42973			KOG1282	Serine_carboxypeptidases_(lysosomal_cathepsin_A)	Posttranslational_modification,_protein_turnover,_chaperones Amino_acid_transport_and_metabolism	CELLULAR_PROCESSES_AND_SIGNALING METABOLISM	3.4.16.-	Serine-type_carboxypeptidases				2623 4639	serine_carboxypeptidase_activity proteolysis	molecular_function biological_process	GO:0004185 GO:0006508	yes
1466667	6											asp_d3.hiTrans	asp_d7.hiTrans	pin_d3.hiTrans	pin_d7.hiTrans	whs_d3.hiTrans	whs_d7.hiTrans	asp.pin.above2	asp.pin.whs.above2	9.87599	10.578	14.0422	13.5973	13.7136	13.2771	13.6494	12.8033	3.89439	3.57334	3.5151	2.42605
1473624	6											asp_d3.hiTrans	asp_d7.hiTrans	pin_d3.hiTrans	pin_d7.hiTrans	whs_d3.hiTrans	whs_d7.hiTrans	asp.pin.above2	asp.pin.whs.above2	11.2106	10.8391	12.1487	16.2156	14.1211	16.9296	8.22834	16.8258		3.05369	-2.75777	5.19744	5.83724	5.77293											3531 3824	structural_constituent_of_cell_wall cell_wall	molecular_function cellular_component	GO:0005199 GO:0005618	yes
1474604	6											asp_d3.hiTrans	asp_d7.hiTrans	pin_d3.hiTrans	pin_d7.hiTrans	whs_d3.hiTrans	whs_d7.hiTrans	asp.pin.above2	asp.pin.whs.above2	9.7481	10.5453	11.7559	12.7953	13.477	15.8111	11.508	13.7266	1.95495	3.6928	1.74574	1.98629	4.9135	2.8926
582532	7											asp_d3.hiTrans	asp_d7.hiTrans	pin_d3.hiTrans	pin_d7.hiTrans	whs_d3.hiTrans	whs_d7.hiTrans	asp.pin.whs.above2	asp.pin.whs.above2	6.33306	8.22556	12.6103	13.8618	12.658	15.3149	9.50334	14.7606	5.93973	6.06711	2.92837	5.55121	6.78361	6.2639		KOG4569	Predicted_lipase	Lipid_transport_and_metabolism	METABOLISM	3.1.1.-	Carboxylic_ester_hydrolases	2,4-Dichlorobenzoate_degradation Pentose_and_glucuronate_interconversions Butanoate_metabolism	Biodegradation_of_Xenobiotics Carbohydrate_Metabolism	METABOLIC	3166 4758 2994 9570 11033 11034 11035 11036	triacylglycerol_lipase_activity lipid_metabolic_process phospholipase_activity lipase_activity 1-oxa-2-oxocycloheptane_lactonase_activity sulfolactone_hydrolase_activity 3,4-dihydrocoumarin_hydrolase_activity butyrolactone_hydrolase_activity	molecular_function biological_process	GO:0004806 GO:0006629 GO:0004620 GO:0016298 GO:0018731 GO:0018732 GO:0018733 GO:0018734	yes
974066	7											asp_d3.hiTrans	asp_d7.hiTrans	pin_d3.hiTrans	pin_d7.hiTrans	whs_d3.hiTrans	whs_d7.hiTrans	asp.pin.whs.above2	asp.pin.whs.above2	8.57011	7.53233	14.5168	15.2398	12.7253	12.1733	11.5533	12.9316	5.74763	4.01567	3.08309	7.31826	4.39101	5.14992
1216443	7											asp_d3.hiTrans	asp_d7.hiTrans	pin_d3.hiTrans	pin_d7.hiTrans	whs_d3.hiTrans	whs_d7.hiTrans	asp.pin.whs.above2	asp.pin.whs.above2	9.43296	9.76503	12.1249	13.6075	12.9376	14.62	11.845	12.7328	2.66106	3.49607	2.39012	3.81828	4.79644	2.91574											3043 3736 4602	protein_kinase_activity ATP_binding protein_amino_acid_phosphorylation	molecular_function biological_process	GO:0004672 GO:0005524 GO:0006468
1357326	7	mal_d3.secreted	mal_d7.secreted	asp_d3.secreted	asp_d7.secreted	pin_d3.secreted	pin_d7.secreted	whs_d3.secreted	whs_d7.secreted			asp_d3.hiTrans	asp_d7.hiTrans	pin_d3.hiTrans	pin_d7.hiTrans	whs_d3.hiTrans	whs_d7.hiTrans	asp.pin.whs.above2	asp.pin.whs.above2	6.35647	8.50417	14.574	15.0829	13.449	16.0705	12.0204	17.4463	6.48339	5.85858	4.2834	5.59278	6.82258	7.79044	CBM1-GH6										2933 3782 4143 13137	hydrolase_activity,_hydrolyzing_O-glycosyl_compounds extracellular_region carbohydrate_metabolic_process cellulose_binding	molecular_function cellular_component biological_process	GO:0004553 GO:0005576 GO:0005975 GO:0030248	yes
1357629	7	mal_d3.secreted		asp_d3.secreted	asp_d7.secreted	pin_d3.secreted	pin_d7.secreted	whs_d3.secreted	whs_d7.secreted			asp_d3.hiTrans	asp_d7.hiTrans	pin_d3.hiTrans	pin_d7.hiTrans	whs_d3.hiTrans	whs_d7.hiTrans	asp.pin.whs.above2	asp.pin.whs.above2	7.93371	8.9866	12.7589	13.3647	12.6871	14.4416	12.5927	12.7949	4.60801	4.67031	4.66667	4.2963	5.24013	3.6462	GH51-X10										14021 20812 20990	phosphopantetheine_binding L-arabinose_metabolic_process alpha-N-arabinofuranosidase_activity	molecular_function biological_process	GO:0031177 GO:0046373 GO:0046556	yes
1357645	7	mal_d3.secreted		asp_d3.secreted	asp_d7.secreted	pin_d3.secreted	pin_d7.secreted	whs_d3.secreted	whs_d7.secreted			asp_d3.hiTrans	asp_d7.hiTrans	pin_d3.hiTrans	pin_d7.hiTrans	whs_d3.hiTrans	whs_d7.hiTrans	asp.pin.whs.above2	asp.pin.whs.above2	8.34431	7.69615	12.024	12.7346	12.6931	16.2568	11.04	12.582	3.49989	4.28479	2.68547	4.59605	7.98668	4.45288	GH30														yes
1359888	7			asp_d3.secreted	asp_d7.secreted	pin_d3.secreted	pin_d7.secreted	whs_d3.secreted	whs_d7.secreted			asp_d3.hiTrans	asp_d7.hiTrans	pin_d3.hiTrans	pin_d7.hiTrans	whs_d3.hiTrans	whs_d7.hiTrans	asp.pin.whs.above2	asp.pin.whs.above2	6.66104	7.37025	12.6032	12.9256	12.5962	14.8832	11.4579	15.8852	5.32499	5.65466	4.46851	5.0777	7.18051	7.82843	CBM1-GH5_7	KOG1216	von_Willebrand_factor_and_related_coagulation_proteins	Extracellular_structures Defense_mechanisms	CELLULAR_PROCESSES_AND_SIGNALING						2933 3782 4143 13137	hydrolase_activity,_hydrolyzing_O-glycosyl_compounds extracellular_region carbohydrate_metabolic_process cellulose_binding	molecular_function cellular_component biological_process	GO:0004553 GO:0005576 GO:0005975 GO:0030248	yes
1365564	7	mal_d3.secreted	mal_d7.secreted	asp_d3.secreted	asp_d7.secreted	pin_d3.secreted	pin_d7.secreted	whs_d3.secreted	whs_d7.secreted			asp_d3.hiTrans	asp_d7.hiTrans	pin_d3.hiTrans	pin_d7.hiTrans	whs_d3.hiTrans	whs_d7.hiTrans	asp.pin.whs.above2	asp.pin.whs.above2	7.65714	8.60405	13.6558	13.773	13.9914	15.7236	13.1604	16.8132	5.60719	6.08292	5.24058	4.89025	6.9796	7.80479	GH74-CBM1	KOG4157	beta-1,6-N-acetylglucosaminyltransferase,_contains_WSC_domain	Carbohydrate_transport_and_metabolism Posttranslational_modification,_protein_turnover,_chaperones	METABOLISM CELLULAR_PROCESSES_AND_SIGNALING						2933 3782 4143 13137	hydrolase_activity,_hydrolyzing_O-glycosyl_compounds extracellular_region carbohydrate_metabolic_process cellulose_binding	molecular_function cellular_component biological_process	GO:0004553 GO:0005576 GO:0005975 GO:0030248	yes
1370248	7											asp_d3.hiTrans	asp_d7.hiTrans	pin_d3.hiTrans	pin_d7.hiTrans	whs_d3.hiTrans	whs_d7.hiTrans	asp.pin.whs.above2	asp.pin.whs.above2	8.53078	7.26746	12.5577	13.3321	12.0429	12.0652	13.3359	14.6455	3.88847	3.37942	4.62074	5.72678	4.72368	7.05853	GH1	KOG0626	Beta-glucosidase,_lactase_phlorizinhydrolase,_and_related_proteins	Carbohydrate_transport_and_metabolism	METABOLISM	3.2.1.21	Beta-glucosidase	Starch_and_sucrose_metabolism Cyanoamino_acid_metabolism Flavonoids,_stilbene_and_lignin_biosynthesis	Metabolism_of_Complex_Carbohydrates Metabolism_of_Other_Amino_Acids Biosynthesis_of_Secondary_Metabolites	METABOLIC	2933 4143 6082	hydrolase_activity,_hydrolyzing_O-glycosyl_compounds carbohydrate_metabolic_process beta-glucosidase_activity	molecular_function biological_process	GO:0004553 GO:0005975 GO:0008422
1374028	7				asp_d7.secreted	pin_d3.secreted	pin_d7.secreted	whs_d3.secreted	whs_d7.secreted			asp_d3.hiTrans	asp_d7.hiTrans	pin_d3.hiTrans	pin_d7.hiTrans	whs_d3.hiTrans	whs_d7.hiTrans	asp.pin.whs.above2	asp.pin.whs.above2	5.25484	8.94599	14.2447	16.5522	13.3569	15.5418	14.84	18.5543	6.05264	5.65534	6.8454	6.35679	5.54751	8.1812	AA9														yes
1382161	7								whs_d7.secreted			asp_d3.hiTrans	asp_d7.hiTrans	pin_d3.hiTrans	pin_d7.hiTrans	whs_d3.hiTrans	whs_d7.hiTrans	asp.pin.whs.above2	asp.pin.whs.above2	6.55312	7.8727	12.5595	14.9637	11.3035	13.9439	10.8657	17.1198	5.38768	4.43392	3.87086	6.47632	5.91524	8.64704	AA9-CBM1	KOG1703	Adaptor_protein_Enigma_and_related_PDZ-LIM_proteins	Signal_transduction_mechanisms Cytoskeleton	CELLULAR_PROCESSES_AND_SIGNALING						2933 3782 4143 13137	hydrolase_activity,_hydrolyzing_O-glycosyl_compounds extracellular_region carbohydrate_metabolic_process cellulose_binding	molecular_function cellular_component biological_process	GO:0004553 GO:0005576 GO:0005975 GO:0030248	yes
1389582	7											asp_d3.hiTrans	asp_d7.hiTrans	pin_d3.hiTrans	pin_d7.hiTrans	whs_d3.hiTrans	whs_d7.hiTrans	asp.pin.whs.above2	asp.pin.whs.above2	7.6694	7.63759	14.0268	14.3646	12.9976	13.6518	13.4084	12.8373	6.14617	5.2578	5.62776	6.50272	5.92999	5.01532
1401955	7			asp_d3.secreted	asp_d7.secreted	pin_d3.secreted	pin_d7.secreted	whs_d3.secreted	whs_d7.secreted			asp_d3.hiTrans	asp_d7.hiTrans	pin_d3.hiTrans	pin_d7.hiTrans	whs_d3.hiTrans	whs_d7.hiTrans	asp.pin.whs.above2	asp.pin.whs.above2	5.88221	7.47354	12.8588	13.9199	11.5988	14.0988	12.5367	16.4254	6.39377	5.37851	6.05579	6.00336	6.39763	8.45714	AA8-AA3_1	KOG1238	Glucose_dehydrogenase/choline_dehydrogenase/mandelonitrile_lyase_(GMC_oxidoreductase_family)	General_function_prediction_only	POORLY_CHARACTERIZED	1.1.99.1	Choline_dehydrogenase	Glycine,_serine_and_threonine_metabolism	Amino_Acid_Metabolism	METABOLIC	9821 23919 4283 9710 2290 9351 13135 6431	oxidoreductase_activity,_acting_on_CH-OH_group_of_donors FAD_binding electron_transport oxidoreductase_activity catalytic_activity carbohydrate_catabolic_process carbohydrate_binding choline_dehydrogenase_activity	molecular_function biological_process	GO:0016614 GO:0050660 GO:0006118 GO:0016491 GO:0003824 GO:0016052 GO:0030246 GO:0008812	yes
1424818	7	mal_d3.secreted	mal_d7.secreted	asp_d3.secreted	asp_d7.secreted	pin_d3.secreted	pin_d7.secreted	whs_d3.secreted	whs_d7.secreted			asp_d3.hiTrans	asp_d7.hiTrans	pin_d3.hiTrans	pin_d7.hiTrans	whs_d3.hiTrans	whs_d7.hiTrans	asp.pin.whs.above2	asp.pin.whs.above2	5.70196	9.787	15.4155	17.1229	15.3438	16.0048	14.1097	19.5648	5.51922	5.91018	4.56878	5.717	5.18621	7.84407	GH7										2933 4143	hydrolase_activity,_hydrolyzing_O-glycosyl_compounds carbohydrate_metabolic_process	molecular_function biological_process	GO:0004553 GO:0005975	yes
1425076	7											asp_d3.hiTrans	asp_d7.hiTrans	pin_d3.hiTrans	pin_d7.hiTrans	whs_d3.hiTrans	whs_d7.hiTrans	asp.pin.whs.above2	asp.pin.whs.above2	7.66133	9.53368	15.5489	14.407	13.3496	12.6019	14.355	11.0503	7.23606	5.21227	6.09738	3.73118																	yes
1428145	7				asp_d7.secreted		pin_d7.secreted	whs_d3.secreted	whs_d7.secreted			asp_d3.hiTrans	asp_d7.hiTrans	pin_d3.hiTrans	pin_d7.hiTrans	whs_d3.hiTrans	whs_d7.hiTrans	asp.pin.whs.above2	asp.pin.whs.above2	7.53278	8.20142	13.2014	13.6717	11.6269	13.5403	12.2708	15.9973	5.11904	3.88108	4.28725	4.9472	5.56113	7.24814	AA9-CBM1										2933 3782 4143 13137	hydrolase_activity,_hydrolyzing_O-glycosyl_compounds extracellular_region carbohydrate_metabolic_process cellulose_binding	molecular_function cellular_component biological_process	GO:0004553 GO:0005576 GO:0005975 GO:0030248	yes
1431530	7											asp_d3.hiTrans	asp_d7.hiTrans	pin_d3.hiTrans	pin_d7.hiTrans	whs_d3.hiTrans	whs_d7.hiTrans	asp.pin.whs.above2	asp.pin.whs.above2	8.3987	11.272	12.4815	13.9133	10.0676	11.4618	9.6558	16.3991	3.7253					4.42173															yes
1435885	7				asp_d7.secreted		pin_d7.secreted	whs_d3.secreted	whs_d7.secreted			asp_d3.hiTrans	asp_d7.hiTrans	pin_d3.hiTrans	pin_d7.hiTrans	whs_d3.hiTrans	whs_d7.hiTrans	asp.pin.whs.above2	asp.pin.whs.above2	6.44965	8.27707	11.8785	16.0834	11.6101	15.0264	10.2045	17.6337	4.32553	4.26951		6.8484	6.64392	8.35773	CBM1-GH10										2933 3782 4143 13137	hydrolase_activity,_hydrolyzing_O-glycosyl_compounds extracellular_region carbohydrate_metabolic_process cellulose_binding	molecular_function cellular_component biological_process	GO:0004553 GO:0005576 GO:0005975 GO:0030248	yes
1438837	7				asp_d7.secreted			whs_d3.secreted	whs_d7.secreted			asp_d3.hiTrans	asp_d7.hiTrans	pin_d3.hiTrans	pin_d7.hiTrans	whs_d3.hiTrans	whs_d7.hiTrans	asp.pin.whs.above2	asp.pin.whs.above2	6.13919	7.59676	15.1864	14.2924	13.9649	13.778	15.1721	12.6739	8.30917	7.22806	8.4556	6.34487	5.89393	4.76097						3.4.14.9	Tripeptidyl-peptidase_I				2700 4639 5908 11413	subtilase_activity proteolysis serine-type_peptidase_activity tripeptidyl-peptidase_I_activity	molecular_function biological_process	GO:0004289 GO:0006508 GO:0008236 GO:0019131	yes
1439328	7			asp_d3.secreted	asp_d7.secreted		pin_d7.secreted	whs_d3.secreted	whs_d7.secreted			asp_d3.hiTrans	asp_d7.hiTrans	pin_d3.hiTrans	pin_d7.hiTrans	whs_d3.hiTrans	whs_d7.hiTrans	asp.pin.whs.above2	asp.pin.whs.above2	7.00429	7.65623	12.193	13.5656	12.8571	15.1464	13.1611	15.9463	4.74284	5.68598	5.85167	5.52198	7.11519	7.70385	CBM1-CE16										2933 3782 4143 13137 4758 9986	hydrolase_activity,_hydrolyzing_O-glycosyl_compounds extracellular_region carbohydrate_metabolic_process cellulose_binding lipid_metabolic_process hydrolase_activity,_acting_on_ester_bonds	molecular_function cellular_component biological_process	GO:0004553 GO:0005576 GO:0005975 GO:0030248 GO:0006629 GO:0016788	yes
1439462	7											asp_d3.hiTrans	asp_d7.hiTrans	pin_d3.hiTrans	pin_d7.hiTrans	whs_d3.hiTrans	whs_d7.hiTrans	asp.pin.whs.above2	asp.pin.whs.above2	8.52865	8.34424	12.0818	12.3883	13.0207	13.2727	12.8894	13.7278	3.48715	4.41714	4.34237	3.97238	4.82439	5.25345		KOG0254	Predicted_transporter_(major_facilitator_superfamily)	General_function_prediction_only	POORLY_CHARACTERIZED	5.3.1.4	L-arabinose_isomerase	Pentose_and_glucuronate_interconversions	Carbohydrate_Metabolism	METABOLIC	3642 6276 9320 3546 4927 9321 6356	sugar:hydrogen_symporter_activity carbohydrate_transport membrane transporter_activity transport integral_to_membrane L-arabinose_isomerase_activity	molecular_function biological_process cellular_component	GO:0005351 GO:0008643 GO:0016020 GO:0005215 GO:0006810 GO:0016021 GO:0008733
1439531	7	mal_d3.secreted		asp_d3.secreted	asp_d7.secreted	pin_d3.secreted	pin_d7.secreted	whs_d3.secreted	whs_d7.secreted			asp_d3.hiTrans	asp_d7.hiTrans	pin_d3.hiTrans	pin_d7.hiTrans	whs_d3.hiTrans	whs_d7.hiTrans	asp.pin.whs.above2	asp.pin.whs.above2	8.59973	9.52132	12.7647	12.1239	13.2192	13.594	12.1943	12.3451	4.06985	4.54427	3.57654	2.61023	3.96115	2.73688	GH35	KOG0496	Beta-galactosidase	Carbohydrate_transport_and_metabolism	METABOLISM	3.2.1.23	Beta-galactosidase	Glycosaminoglycan_degradation Galactose_metabolism N-Glycan_degradation Glycerolipid_metabolism Sphingoglycolipid_metabolism	Metabolism_of_Complex_Carbohydrates Carbohydrate_Metabolism Metabolism_of_Complex_Lipids	METABOLIC	2943 4143 6938	beta-galactosidase_activity carbohydrate_metabolic_process beta-galactosidase_complex	molecular_function biological_process cellular_component	GO:0004565 GO:0005975 GO:0009341	yes
1444442	7	mal_d3.secreted			asp_d7.secreted		pin_d7.secreted	whs_d3.secreted	whs_d7.secreted			asp_d3.hiTrans	asp_d7.hiTrans	pin_d3.hiTrans	pin_d7.hiTrans	whs_d3.hiTrans	whs_d7.hiTrans	asp.pin.whs.above2	asp.pin.whs.above2	8.1857	8.58187	12.0974	12.6451	12.6556	13.6248	10.6714	14.2366	3.77235	4.45737	2.37552	4.08956	4.81247	5.4075	PL8_4-X107	KOG4157	beta-1,6-N-acetylglucosaminyltransferase,_contains_WSC_domain	Carbohydrate_transport_and_metabolism Posttranslational_modification,_protein_turnover,_chaperones	METABOLISM CELLULAR_PROCESSES_AND_SIGNALING						3782 10024 2290 4143 13135	extracellular_region lyase_activity catalytic_activity carbohydrate_metabolic_process carbohydrate_binding	cellular_component molecular_function biological_process	GO:0005576 GO:0016829 GO:0003824 GO:0005975 GO:0030246	yes
1445188	7											asp_d3.hiTrans	asp_d7.hiTrans	pin_d3.hiTrans	pin_d7.hiTrans	whs_d3.hiTrans	whs_d7.hiTrans	asp.pin.whs.above2	asp.pin.whs.above2	9.58738	7.94896	12.2578	13.8415	13.1996	14.0231	12.6173	13.8535	2.61606	3.55148	3.09847	5.74442	5.94648	5.76433	GH16										2933 4143	hydrolase_activity,_hydrolyzing_O-glycosyl_compounds carbohydrate_metabolic_process	molecular_function biological_process	GO:0004553 GO:0005975
1451417	7											asp_d3.hiTrans	asp_d7.hiTrans	pin_d3.hiTrans	pin_d7.hiTrans	whs_d3.hiTrans	whs_d7.hiTrans	asp.pin.whs.above2	asp.pin.whs.above2	9.40998	9.58099	13.598	13.9398	12.2537	13.7193	12.4045	13.3956	4.15714	2.82687	2.97551	4.30036	4.09091	3.76197											2196 3838 4504 5939	transcription_factor_activity nucleus regulation_of_transcription,_DNA-dependent zinc_ion_binding	molecular_function cellular_component biological_process	GO:0003700 GO:0005634 GO:0006355 GO:0008270
1465271	7											asp_d3.hiTrans	asp_d7.hiTrans	pin_d3.hiTrans	pin_d7.hiTrans	whs_d3.hiTrans	whs_d7.hiTrans	asp.pin.whs.above2	asp.pin.whs.above2	7.84271	8.56461	13.1529	13.9176	12.2922	13.9657	11.2094	13.5403	5.19358	4.52299	3.29013	5.22786	5.27366	4.84376	AA3_3	KOG1238	Glucose_dehydrogenase/choline_dehydrogenase/mandelonitrile_lyase_(GMC_oxidoreductase_family)	General_function_prediction_only	POORLY_CHARACTERIZED	1.1.99.1	Choline_dehydrogenase	Glycine,_serine_and_threonine_metabolism	Amino_Acid_Metabolism	METABOLIC	9821 23919 4234 6431	oxidoreductase_activity,_acting_on_CH-OH_group_of_donors FAD_binding alcohol_metabolic_process choline_dehydrogenase_activity	molecular_function biological_process	GO:0016614 GO:0050660 GO:0006066 GO:0008812
1468135	7											asp_d3.hiTrans	asp_d7.hiTrans	pin_d3.hiTrans	pin_d7.hiTrans	whs_d3.hiTrans	whs_d7.hiTrans	asp.pin.whs.above2	asp.pin.whs.above2	4.47696	7.82005	14.2426	16.2448	12.7385	15.7684	8.17682	15.6042	7.56533	6.64857		7.44136	7.07103	6.79492											3531 3824	structural_constituent_of_cell_wall cell_wall	molecular_function cellular_component	GO:0005199 GO:0005618	yes
1468151	7											asp_d3.hiTrans	asp_d7.hiTrans	pin_d3.hiTrans	pin_d7.hiTrans	whs_d3.hiTrans	whs_d7.hiTrans	asp.pin.whs.above2	asp.pin.whs.above2	8.63157	9.61123	13.1427	12.3164	13.5117	11.242	14.7347	12.827	4.42402	4.80074	6.03038	2.56045	1.50486	3.05936		KOG0157	Cytochrome_P450_CYP4/CYP19/CYP26_subfamilies	Lipid_transport_and_metabolism Secondary_metabolites_biosynthesis,_transport_and_catabolism	METABOLISM	1.14.14.1	Unspecific_monooxygenase	Tryptophan_metabolism Fatty_acid_metabolism gamma-Hexachlorocyclohexane_degradation	Amino_Acid_Metabolism Lipid_Metabolism Biodegradation_of_Xenobiotics	METABOLIC	2888 3721 4283 12251 23642	monooxygenase_activity iron_ion_binding electron_transport heme_binding unspecific_monooxygenase_activity	molecular_function biological_process	GO:0004497 GO:0005506 GO:0006118 GO:0020037 GO:0050381	yes
1468611	7											asp_d3.hiTrans	asp_d7.hiTrans	pin_d3.hiTrans	pin_d7.hiTrans	whs_d3.hiTrans	whs_d7.hiTrans	asp.pin.whs.above2	asp.pin.whs.above2	5.07883	6.88849	15.1137	14.5968	14.3774	12.7411	13.8476	11.947	8.8935	8.39253	7.68985	7.01533	5.43609	4.77665	AA2					1.11.1.11	L-ascorbate_peroxidase	Ascorbate_and_aldarate_metabolism	Carbohydrate_Metabolism	METABOLIC	2976 4283 5077 12251 9890	peroxidase_activity electron_transport response_to_oxidative_stress heme_binding L-ascorbate_peroxidase_activity	molecular_function biological_process	GO:0004601 GO:0006118 GO:0006979 GO:0020037 GO:0016688	yes
1468712	7			asp_d3.secreted	asp_d7.secreted		pin_d7.secreted	whs_d3.secreted	whs_d7.secreted			asp_d3.hiTrans	asp_d7.hiTrans	pin_d3.hiTrans	pin_d7.hiTrans	whs_d3.hiTrans	whs_d7.hiTrans	asp.pin.whs.above2	asp.pin.whs.above2	9.27497	8.73433	12.2269	13.2593	12.8191	15.9751	11.087	14.7857	2.7677	3.57691		4.10593	6.56545	5.45197	GH79														yes
320973	8	mal_d3.secreted	mal_d7.secreted	asp_d3.secreted	asp_d7.secreted	pin_d3.secreted	pin_d7.secreted	whs_d3.secreted	whs_d7.secreted			asp_d3.hiTrans	asp_d7.hiTrans	pin_d3.hiTrans	pin_d7.hiTrans		whs_d7.hiTrans	asp.pin.whs.above2	asp.pin.whs.above2	7.77657	8.23203	11.9492	11.1447	12.6538	15.258	10.3642	12.1242	3.96576	4.70097	2.48904	2.46579	6.33521	3.39042	GH76					3.2.1.101	Mannan_endo-1,6-beta-mannosidase				2290 6151	catalytic_activity mannan_endo-1,6-alpha-mannosidase_activity	molecular_function	GO:0003824 GO:0008496	yes
1359313	8											asp_d3.hiTrans	asp_d7.hiTrans	pin_d3.hiTrans	pin_d7.hiTrans		whs_d7.hiTrans	asp.pin.whs.above2	asp.pin.whs.above2	7.92004	8.63996	11.3878	13.237	9.6981	12.7655	9.73114	15.3956	3.24846			4.29441	4.43426	6.37793		KOG1178	Non-ribosomal_peptide_synthetase/alpha-aminoadipate_reductase_and_related_enzymes	Secondary_metabolites_biosynthesis,_transport_and_catabolism	METABOLISM	6.2.1.1	Acetate--CoA_ligase	Reductive_carboxylate_cycle_(CO2_fixation) Pyruvate_metabolism Glycolysis_/_Gluconeogenesis Propanoate_metabolism	Energy_Metabolism Carbohydrate_Metabolism	METABOLIC	2290 5830 162 3172 3736 3930 4556 4561 4639 5909 5939 10069 2435	catalytic_activity metabolic_process nucleotide_binding aminoacyl-tRNA_ligase_activity ATP_binding cytoplasm translation tRNA_aminoacylation_for_protein_translation proteolysis metallopeptidase_activity zinc_ion_binding ligase_activity acetate-CoA_ligase_activity	molecular_function biological_process cellular_component	GO:0003824 GO:0008152 GO:0000166 GO:0004812 GO:0005524 GO:0005737 GO:0006412 GO:0006418 GO:0006508 GO:0008237 GO:0008270 GO:0016874 GO:0003987
1362558	8											asp_d3.hiTrans	asp_d7.hiTrans	pin_d3.hiTrans	pin_d7.hiTrans		whs_d7.hiTrans	asp.pin.whs.above2	asp.pin.whs.above2	8.75104	9.35205	12.9174	10.6461	15.3779	13.3217	11.1587	11.2304	3.86767	6.22105			2.80319			KOG0157	Cytochrome_P450_CYP4/CYP19/CYP26_subfamilies	Lipid_transport_and_metabolism Secondary_metabolites_biosynthesis,_transport_and_catabolism	METABOLISM	1.14.13.30	Leukotriene-B4_20-monooxygenase	Prostaglandin_and_leukotriene_metabolism	Metabolism_of_Complex_Lipids	METABOLIC	2888 3721 4283 12251 23314	monooxygenase_activity iron_ion_binding electron_transport heme_binding leukotriene-B4_20-monooxygenase_activity	molecular_function biological_process	GO:0004497 GO:0005506 GO:0006118 GO:0020037 GO:0050051
1370654	8			asp_d3.secreted	asp_d7.secreted	pin_d3.secreted	pin_d7.secreted	whs_d3.secreted	whs_d7.secreted			asp_d3.hiTrans	asp_d7.hiTrans	pin_d3.hiTrans	pin_d7.hiTrans		whs_d7.hiTrans	asp.pin.whs.above2	asp.pin.whs.above2	6.97791	7.36248	12.0825	12.2355	12.292	13.3383	11.9237	14.0743	4.6581	5.13351	4.94438	4.43839	5.61468	6.2436	GH28										3023 4143	polygalacturonase_activity carbohydrate_metabolic_process	molecular_function biological_process	GO:0004650 GO:0005975	yes
1370986	8											asp_d3.hiTrans	asp_d7.hiTrans	pin_d3.hiTrans	pin_d7.hiTrans		whs_d7.hiTrans	asp.pin.whs.above2	asp.pin.whs.above2	8.43603	9.28846	11.0946	11.7731	12.1278	13.0668	11.9839	12.2146		3.12548
1374467	8							whs_d3.secreted				asp_d3.hiTrans	asp_d7.hiTrans	pin_d3.hiTrans	pin_d7.hiTrans		whs_d7.hiTrans	asp.pin.whs.above2	asp.pin.whs.above2	7.24885	7.64277	13.0266	12.3662	12.3214	13.5791	12.179	12.8648	5.60913	4.96465	4.83072	4.47825	5.62316	4.92766		KOG2232	Ceramidases	Signal_transduction_mechanisms	CELLULAR_PROCESSES_AND_SIGNALING										yes
1377179	8	mal_d3.secreted	mal_d7.secreted	asp_d3.secreted	asp_d7.secreted	pin_d3.secreted	pin_d7.secreted	whs_d3.secreted	whs_d7.secreted			asp_d3.hiTrans	asp_d7.hiTrans	pin_d3.hiTrans	pin_d7.hiTrans		whs_d7.hiTrans	asp.pin.whs.above2	asp.pin.whs.above2	7.77466	8.05718	12.4821	11.6378	12.1249	14.8507	10.9021	13.449	4.14904	4.08649	2.8987	3.26759	5.98457	4.52043	GH55														yes
1427973	8											asp_d3.hiTrans	asp_d7.hiTrans	pin_d3.hiTrans	pin_d7.hiTrans		whs_d7.hiTrans	asp.pin.whs.above2	asp.pin.whs.above2	8.85034	7.95113	12.7167	12.9888	13.7288	13.1834	12.1888	11.7227	3.84223	4.7921	3.29258	4.90998	5.10767	3.66546		KOG1716	Dual_specificity_phosphatase	Defense_mechanisms	CELLULAR_PROCESSES_AND_SIGNALING	3.1.3.48	Protein-tyrosine-phosphatase				4604 5817 9582 9988 3091 3093	protein_amino_acid_dephosphorylation protein_tyrosine/serine/threonine_phosphatase_activity dephosphorylation phosphoric_monoester_hydrolase_activity protein_tyrosine_phosphatase_activity prenylated_protein_tyrosine_phosphatase_activity	biological_process molecular_function	GO:0006470 GO:0008138 GO:0016311 GO:0016791 GO:0004725 GO:0004727
1430831	8											asp_d3.hiTrans	asp_d7.hiTrans	pin_d3.hiTrans	pin_d7.hiTrans		whs_d7.hiTrans	asp.pin.whs.above2	asp.pin.whs.above2	8.84198	9.45792	11.4229	11.5535	11.2742	12.7983	10.8654	13.1965	2.53252	2.47073	1.98717	2.09073	3.32098	3.69944											2196 3838 4504 5939 2176 4499	transcription_factor_activity nucleus regulation_of_transcription,_DNA-dependent zinc_ion_binding DNA_binding transcription	molecular_function cellular_component biological_process	GO:0003700 GO:0005634 GO:0006355 GO:0008270 GO:0003677 GO:0006350
1433098	8											asp_d3.hiTrans	asp_d7.hiTrans	pin_d3.hiTrans	pin_d7.hiTrans		whs_d7.hiTrans	asp.pin.whs.above2	asp.pin.whs.above2	9.21449	9.06709	10.8389	12.3484	13.3822	13.7204	11.6919	13.0298	1.5844	4.19074	2.41588	3.20121	4.54032	3.89944	CE4	KOG3017	Defense-related_protein_containing_SCP_domain	Function_unknown	POORLY_CHARACTERIZED						4143 10005 2290	carbohydrate_metabolic_process hydrolase_activity,_acting_on_carbon-nitrogen_(but_not_peptide)_bonds catalytic_activity	biological_process molecular_function	GO:0005975 GO:0016810 GO:0003824	yes
1434242	8											asp_d3.hiTrans	asp_d7.hiTrans	pin_d3.hiTrans	pin_d7.hiTrans		whs_d7.hiTrans	asp.pin.whs.above2	asp.pin.whs.above2	7.14188	8.24938	12.1136	12.2646	12.0803	12.2429	11.5695	11.9093	4.55517	4.50376	4.08562	2.96862	2.94705	2.72714
1437875	8	mal_d3.secreted	mal_d7.secreted	asp_d3.secreted	asp_d7.secreted	pin_d3.secreted	pin_d7.secreted	whs_d3.secreted	whs_d7.secreted			asp_d3.hiTrans	asp_d7.hiTrans	pin_d3.hiTrans	pin_d7.hiTrans		whs_d7.hiTrans	asp.pin.whs.above2	asp.pin.whs.above2	7.93819	8.44422	11.8342	12.2241	13.0195	13.7477	12.0953	11.5869	3.87072	5.05671	4.08098	3.68867	5.20853	3.07607		KOG1282	Serine_carboxypeptidases_(lysosomal_cathepsin_A)	Posttranslational_modification,_protein_turnover,_chaperones Amino_acid_transport_and_metabolism	CELLULAR_PROCESSES_AND_SIGNALING METABOLISM	3.4.16.-	Serine-type_carboxypeptidases				2623 4639	serine_carboxypeptidase_activity proteolysis	molecular_function biological_process	GO:0004185 GO:0006508	yes
1438880	8											asp_d3.hiTrans	asp_d7.hiTrans	pin_d3.hiTrans	pin_d7.hiTrans		whs_d7.hiTrans	asp.pin.whs.above2	asp.pin.whs.above2	9.26295	9.60526	12.1562	13.2504	12.4497	12.0782	11.572	12.6183	2.85857	3.19159	2.27784	3.57308	2.42952	2.97245		KOG2283	Clathrin_coat_dissociation_kinase_GAK/PTEN/Auxilin_and_related_tyrosine_phosphatases	Signal_transduction_mechanisms General_function_prediction_only	CELLULAR_PROCESSES_AND_SIGNALING POORLY_CHARACTERIZED						9582 9988 3091	dephosphorylation phosphoric_monoester_hydrolase_activity protein_tyrosine_phosphatase_activity	biological_process molecular_function	GO:0016311 GO:0016791 GO:0004725
1440206	8											asp_d3.hiTrans	asp_d7.hiTrans	pin_d3.hiTrans	pin_d7.hiTrans		whs_d7.hiTrans	asp.pin.whs.above2	asp.pin.whs.above2	8.50762	9.75196	10.9476	11.8284	12.6649	14.5967	10.953	11.9632	2.45978	4.07296	2.34307	1.93448	4.51319	1.96795		KOG2448	Dihydroxy-acid_dehydratase	Amino_acid_transport_and_metabolism	METABOLISM	4.2.1.9	Dihydroxy-acid_dehydratase	Pantothenate_and_CoA_biosynthesis Valine,_leucine_and_isoleucine_biosynthesis	Metabolism_of_Cofactors_and_Vitamins Amino_Acid_Metabolism	METABOLIC	2290 5830 2598 6691	catalytic_activity metabolic_process dihydroxy-acid_dehydratase_activity branched_chain_family_amino_acid_biosynthetic_process	molecular_function biological_process	GO:0003824 GO:0008152 GO:0004160 GO:0009082
1446924	8											asp_d3.hiTrans	asp_d7.hiTrans	pin_d3.hiTrans	pin_d7.hiTrans		whs_d7.hiTrans	asp.pin.whs.above2	asp.pin.whs.above2	8.01038	8.26295	11.0075	12.4941	10.8291	13.4304	9.75044	12.9719	2.90755	2.89756	1.68346	4.13503	4.95836	4.50687		KOG0825	PHD_Zn-finger_protein	General_function_prediction_only	POORLY_CHARACTERIZED
1453868	8	mal_d3.secreted	mal_d7.secreted	asp_d3.secreted	asp_d7.secreted	pin_d3.secreted	pin_d7.secreted		whs_d7.secreted			asp_d3.hiTrans	asp_d7.hiTrans	pin_d3.hiTrans	pin_d7.hiTrans		whs_d7.hiTrans	asp.pin.whs.above2	asp.pin.whs.above2	7.48556	8.49387	13.2069	12.1973	12.4143	11.1548	12.5538	12.2707	5.55405	4.81575	4.93949	3.33791	2.3252	3.42771	GH92										2290	catalytic_activity	molecular_function	GO:0003824	yes
1462982	8											asp_d3.hiTrans	asp_d7.hiTrans	pin_d3.hiTrans	pin_d7.hiTrans		whs_d7.hiTrans	asp.pin.whs.above2	asp.pin.whs.above2	9.51577	7.29107	11.5539	10.6629	12.3638	12.2602	12.8351	13.3071		2.94639	3.1201	3.31319	4.67548	5.68677		KOG0161	Myosin_class_II_heavy_chain	Cytoskeleton	CELLULAR_PROCESSES_AND_SIGNALING
1463000	8								whs_d7.secreted			asp_d3.hiTrans	asp_d7.hiTrans	pin_d3.hiTrans	pin_d7.hiTrans		whs_d7.hiTrans	asp.pin.whs.above2	asp.pin.whs.above2	10.0419	7.53425	12.3396	12.6467	12.6659	13.1799	11.7796	11.9761	2.25724	2.5898	1.84577	5.00629	5.52901	4.34744	AA3_2	KOG1238	Glucose_dehydrogenase/choline_dehydrogenase/mandelonitrile_lyase_(GMC_oxidoreductase_family)	General_function_prediction_only	POORLY_CHARACTERIZED	1.1.99.1	Choline_dehydrogenase	Glycine,_serine_and_threonine_metabolism	Amino_Acid_Metabolism	METABOLIC	9821 23919 4234 6431	oxidoreductase_activity,_acting_on_CH-OH_group_of_donors FAD_binding alcohol_metabolic_process choline_dehydrogenase_activity	molecular_function biological_process	GO:0016614 GO:0050660 GO:0006066 GO:0008812	yes
1465734	8	mal_d3.secreted			asp_d7.secreted		pin_d7.secreted	whs_d3.secreted	whs_d7.secreted			asp_d3.hiTrans	asp_d7.hiTrans	pin_d3.hiTrans	pin_d7.hiTrans		whs_d7.hiTrans	asp.pin.whs.above2	asp.pin.whs.above2	7.94583	8.35651	10.9888	12.5762	11.742	14.3925	10.6337	13.2899	3.03269	3.76768	2.63583	4.01242	5.77997	4.70041	AA3_2	KOG1238	Glucose_dehydrogenase/choline_dehydrogenase/mandelonitrile_lyase_(GMC_oxidoreductase_family)	General_function_prediction_only	POORLY_CHARACTERIZED	1.1.99.1	Choline_dehydrogenase	Glycine,_serine_and_threonine_metabolism	Amino_Acid_Metabolism	METABOLIC	9821 23919 4234 6431	oxidoreductase_activity,_acting_on_CH-OH_group_of_donors FAD_binding alcohol_metabolic_process choline_dehydrogenase_activity	molecular_function biological_process	GO:0016614 GO:0050660 GO:0006066 GO:0008812	yes
1468141	8											asp_d3.hiTrans	asp_d7.hiTrans	pin_d3.hiTrans	pin_d7.hiTrans		whs_d7.hiTrans	asp.pin.whs.above2	asp.pin.whs.above2	8.10235	8.66381	11.9014	12.0441	11.9257	13.4723	12.2063	13.3326	3.63424	3.76154	3.8617	3.32432	4.57809	4.38848	GH3					3.2.1.21	Beta-glucosidase	Starch_and_sucrose_metabolism Cyanoamino_acid_metabolism Flavonoids,_stilbene_and_lignin_biosynthesis	Metabolism_of_Complex_Carbohydrates Metabolism_of_Other_Amino_Acids Biosynthesis_of_Secondary_Metabolites	METABOLIC	2933 4143 6082	hydrolase_activity,_hydrolyzing_O-glycosyl_compounds carbohydrate_metabolic_process beta-glucosidase_activity	molecular_function biological_process	GO:0004553 GO:0005975 GO:0008422
1480943	8				asp_d7.secreted				whs_d7.secreted			asp_d3.hiTrans	asp_d7.hiTrans	pin_d3.hiTrans	pin_d7.hiTrans		whs_d7.hiTrans	asp.pin.whs.above2	asp.pin.whs.above2	7.30279	7.93746	13.1495	15.2046	10.4213	13.7003	11.495	11.7581	4.83079		3.37893	5.42754	4.57476		AA5_1														yes
57760	9												asp_d7.hiTrans	pin_d3.hiTrans	pin_d7.hiTrans	whs_d3.hiTrans		asp.pin.whs.above2	asp.pin.whs.above2	8.06771	8.13245	11.5317	11.2529	12.6539	12.1961	10.3622	11.8467	3.36692	4.48208	2.24574	2.90932	3.82641	3.53283		KOG3923	D-aspartate_oxidase	Amino_acid_transport_and_metabolism	METABOLISM	1.4.3.1	D-aspartate_oxidase	Alanine_and_aspartate_metabolism	Amino_Acid_Metabolism	METABOLIC	9710 6104 9228	oxidoreductase_activity D-aspartate_oxidase_activity aspartate_oxidase_activity	molecular_function	GO:0016491 GO:0008445 GO:0015922
908900	9												asp_d7.hiTrans	pin_d3.hiTrans	pin_d7.hiTrans	whs_d3.hiTrans		asp.pin.whs.above2	asp.pin.whs.above2	8.60318	9.16954	11.8176	12.871	11.9833	11.4974	10.8377	11.9324	3.17461	3.39547	2.20038	3.60281	2.2761	2.69968
1369162	9												asp_d7.hiTrans	pin_d3.hiTrans	pin_d7.hiTrans	whs_d3.hiTrans		asp.pin.whs.above2	asp.pin.whs.above2	8.79676	8.40949	11.7487	11.9815	12.4053	12.4573	10.3622	10.6598	2.86984	3.50539	1.5611	3.24095	3.71544	1.9585		KOG0260	RNA_polymerase_II,_large_subunit	Transcription	INFORMATION_STORAGE_AND_PROCESSING						2196 3838 4504 5939	transcription_factor_activity nucleus regulation_of_transcription,_DNA-dependent zinc_ion_binding	molecular_function cellular_component biological_process	GO:0003700 GO:0005634 GO:0006355 GO:0008270
1369748	9												asp_d7.hiTrans	pin_d3.hiTrans	pin_d7.hiTrans	whs_d3.hiTrans		asp.pin.whs.above2	asp.pin.whs.above2	8.88327	10.6167	12.0091	12.2377	11.3086	10.958	12.1477	11.4508	2.88482		3.02946					KOG0157	Cytochrome_P450_CYP4/CYP19/CYP26_subfamilies	Lipid_transport_and_metabolism Secondary_metabolites_biosynthesis,_transport_and_catabolism	METABOLISM	1.14.14.1	Unspecific_monooxygenase	Tryptophan_metabolism Fatty_acid_metabolism gamma-Hexachlorocyclohexane_degradation	Amino_Acid_Metabolism Lipid_Metabolism Biodegradation_of_Xenobiotics	METABOLIC	2888 3721 4283 12251 23642	monooxygenase_activity iron_ion_binding electron_transport heme_binding unspecific_monooxygenase_activity	molecular_function biological_process	GO:0004497 GO:0005506 GO:0006118 GO:0020037 GO:0050381	yes
1377834	9												asp_d7.hiTrans	pin_d3.hiTrans	pin_d7.hiTrans	whs_d3.hiTrans		asp.pin.whs.above2	asp.pin.whs.above2	8.12095	7.3415	12.1455	11.9109	12.2602	13.0408	12.182	11.1496	3.87391	4.12134	3.91988	4.19878	5.36179	3.47073		KOG2628	Farnesyl_cysteine-carboxyl_methyltransferase	Posttranslational_modification,_protein_turnover,_chaperones	CELLULAR_PROCESSES_AND_SIGNALING						3042 4614 9321	protein-S-isoprenylcysteine_O-methyltransferase_activity C-terminal_protein_amino_acid_methylation integral_to_membrane	molecular_function biological_process cellular_component	GO:0004671 GO:0006481 GO:0016021
1380974	9												asp_d7.hiTrans	pin_d3.hiTrans	pin_d7.hiTrans	whs_d3.hiTrans		asp.pin.whs.above2	asp.pin.whs.above2	8.47688	9.4423	11.2897	11.5597	10.9659	12.4203	10.9564	11.266	2.6963	2.50939	2.4051	1.93401	2.88952			KOG1502	Flavonol_reductase/cinnamoyl-CoA_reductase	Defense_mechanisms	CELLULAR_PROCESSES_AND_SIGNALING	1.1.1.195	Cinnamyl-alcohol_dehydrogenase	Flavonoids,_stilbene_and_lignin_biosynthesis	Biosynthesis_of_Secondary_Metabolites	METABOLIC	2290 19375 23921 2175 5846 15094 3708 5830 20008	catalytic_activity cellular_metabolic_process coenzyme_binding nucleic_acid_binding methyltransferase_activity methylation binding metabolic_process cinnamyl-alcohol_dehydrogenase_activity	molecular_function biological_process	GO:0003824 GO:0044237 GO:0050662 GO:0003676 GO:0008168 GO:0032259 GO:0005488 GO:0008152 GO:0045551
1433745	9												asp_d7.hiTrans	pin_d3.hiTrans	pin_d7.hiTrans	whs_d3.hiTrans		asp.pin.whs.above2	asp.pin.whs.above2	9.27262	9.55019	11.468	11.6703	11.7993	11.8394	11.204	11.0189	2.16955	2.49525	1.92076	2.02745	2.19473	1.38419		KOG3599	Ca2+-modulated_nonselective_cation_channel_polycystin	Inorganic_ion_transport_and_metabolism Signal_transduction_mechanisms	METABOLISM CELLULAR_PROCESSES_AND_SIGNALING
1435960	9												asp_d7.hiTrans	pin_d3.hiTrans	pin_d7.hiTrans	whs_d3.hiTrans		asp.pin.whs.above2	asp.pin.whs.above2	7.6205	8.36065	11.0446	11.1332	11.9223	12.648	11.405	11.8705	3.34318	4.22978	3.71533	2.53698	4.03706	3.25237		KOG0157	Cytochrome_P450_CYP4/CYP19/CYP26_subfamilies	Lipid_transport_and_metabolism Secondary_metabolites_biosynthesis,_transport_and_catabolism	METABOLISM	1.14.-.-	Acting_on_paired_donors,_with_incorporation_or_reduction_of	gamma-Hexachlorocyclohexane_degradation Ascorbate_and_aldarate_metabolism Flavonoids,_stilbene_and_lignin_biosynthesis Fluorene_degradation	Biodegradation_of_Xenobiotics Carbohydrate_Metabolism Biosynthesis_of_Secondary_Metabolites	METABOLIC	2888 3721 4283 12251 10891 10892 10893 10894 10895 10896 10897 10898 10899 10900 10901 10902 10903 10904 10905 10906 19287	monooxygenase_activity iron_ion_binding electron_transport heme_binding fluorene_oxygenase_activity mono-butyltin_dioxygenase_activity limonene_8-monooxygenase_activity tri-n-butyltin_dioxygenase_activity di-n-butyltin_dioxygenase_activity methylsilanetriol_hydroxylase_activity methyl_tertiary_butyl_ether_3-monooxygenase_activity 4-nitrocatechol_4-monooxygenase_activity 4-chlorophenoxyacetate_mon…	molecular_function biological_process	GO:0004497 GO:0005506 GO:0006118 GO:0020037 GO:0018585 GO:0018586 GO:0018587 GO:0018588 GO:0018589 GO:0018590 GO:0018591 GO:0018592 GO:0018593 GO:0018594 GO:0018595 GO:0018596 GO:0018597 GO:0018598 GO:0018599 GO:0018600 GO:0043823
1452045	9												asp_d7.hiTrans	pin_d3.hiTrans	pin_d7.hiTrans	whs_d3.hiTrans		asp.pin.whs.above2	asp.pin.whs.above2	7.58993	8.72503	10.9758	11.1651	11.6041	13.1517	10.454	11.1285	3.3746	3.95956	2.78664	2.39246	4.3053	2.32358		KOG0725	Reductases_with_broad_range_of_substrate_specificities	General_function_prediction_only	POORLY_CHARACTERIZED	1.1.1.250	D-arabinitol_2-dehydrogenase				5830 9710 2290 3708 21456	metabolic_process oxidoreductase_activity catalytic_activity binding D-arabinitol_2-dehydrogenase_activity	biological_process molecular_function	GO:0008152 GO:0016491 GO:0003824 GO:0005488 GO:0047038
1452937	9												asp_d7.hiTrans	pin_d3.hiTrans	pin_d7.hiTrans	whs_d3.hiTrans		asp.pin.whs.above2	asp.pin.whs.above2	8.91277	7.86698	12.0424	11.3023	12.4942	12.2864	12.7213	10.9172	3.02519	3.45925	3.7195	3.12955	4.09589	2.76465		KOG0254	Predicted_transporter_(major_facilitator_superfamily)	General_function_prediction_only	POORLY_CHARACTERIZED	5.3.1.4	L-arabinose_isomerase	Pentose_and_glucuronate_interconversions	Carbohydrate_Metabolism	METABOLIC	3642 6276 9320 3546 4927 9321 6356	sugar:hydrogen_symporter_activity carbohydrate_transport membrane transporter_activity transport integral_to_membrane L-arabinose_isomerase_activity	molecular_function biological_process cellular_component	GO:0005351 GO:0008643 GO:0016020 GO:0005215 GO:0006810 GO:0016021 GO:0008733	yes
1461288	9												asp_d7.hiTrans	pin_d3.hiTrans	pin_d7.hiTrans	whs_d3.hiTrans		asp.pin.whs.above2	asp.pin.whs.above2	9.32149	8.13759	10.6259	11.1204	12.9717	12.4923	13.3654	10.579		3.70311	3.87838	2.62813	3.93957	2.14705		KOG4157	beta-1,6-N-acetylglucosaminyltransferase,_contains_WSC_domain	Carbohydrate_transport_and_metabolism Posttranslational_modification,_protein_turnover,_chaperones	METABOLISM CELLULAR_PROCESSES_AND_SIGNALING										yes
1462983	9												asp_d7.hiTrans	pin_d3.hiTrans	pin_d7.hiTrans	whs_d3.hiTrans		asp.pin.whs.above2	asp.pin.whs.above2	9.2495	7.63835	11.8015	11.8815	11.8764	11.2227	12.4049	11.868	2.44828	2.72301	3.04076	4.18064	3.50193	4.12074
1463290	9												asp_d7.hiTrans	pin_d3.hiTrans	pin_d7.hiTrans	whs_d3.hiTrans		asp.pin.whs.above2	asp.pin.whs.above2	8.99952	7.92727	11.9144	11.2408	12.4699	12.1491	10.3905	11.0121	2.82812	3.40978		2.80875	3.74069	2.58841											3531 3824	structural_constituent_of_cell_wall cell_wall	molecular_function cellular_component	GO:0005199 GO:0005618	yes
1477385	9												asp_d7.hiTrans	pin_d3.hiTrans	pin_d7.hiTrans	whs_d3.hiTrans		asp.pin.whs.above2	asp.pin.whs.above2	9.52519	9.00675	12.2444	11.9643	11.4591	11.0889	11.9279	11.7528	2.55082		2.26168
1511705	9												asp_d7.hiTrans	pin_d3.hiTrans	pin_d7.hiTrans	whs_d3.hiTrans		asp.pin.whs.above2	asp.pin.whs.above2	8.66508	7.04454	9.09482	11.9	14.0809	11.2915	15.1957	10.9368		5.1936	6.39788	4.64639	3.9684	3.74178		KOG0538	Glycolate_oxidase	Energy_production_and_conversion	METABOLISM	1.1.2.3	L-lactate_dehydrogenase_(cytochrome)	Pyruvate_metabolism	Carbohydrate_Metabolism	METABOLIC	4283 9710 12251 21336 2854	electron_transport oxidoreductase_activity heme_binding transition_metal_ion_binding L-lactate_dehydrogenase_(cytochrome)_activity	biological_process molecular_function	GO:0006118 GO:0016491 GO:0020037 GO:0046914 GO:0004460
1513441	9												asp_d7.hiTrans	pin_d3.hiTrans	pin_d7.hiTrans	whs_d3.hiTrans		asp.pin.whs.above2	asp.pin.whs.above2	8.9805	8.71304	12.7201	11.9554	11.5182	10.8758	12.6203	11.8423	3.71338	2.51036	3.59838	3.15663	2.10915	3.03594		KOG2533	Permease_of_the_major_facilitator_superfamily	Carbohydrate_transport_and_metabolism	METABOLISM						3546 4927 9321	transporter_activity transport integral_to_membrane	molecular_function biological_process cellular_component	GO:0005215 GO:0006810 GO:0016021
194179	10											asp_d3.hiTrans		pin_d3.hiTrans				asp.pin.whs.above2	pin.uniq.above2	7.98667	8.45079	12.8174	11.7169	12.187	10.7654	11.6021	10.6385	4.14598	3.60536	3.15289
880673	10											asp_d3.hiTrans		pin_d3.hiTrans				asp.pin.whs.above2	pin.uniq.above2	9.33721	8.98435	11.4239	11.0449	11.6392	11.0698	11.7613	10.1361	2.08667	2.28084	2.43682	1.96474	1.99693			KOG0118	FOG:_RRM_domain	General_function_prediction_only	POORLY_CHARACTERIZED
1297918	10											asp_d3.hiTrans		pin_d3.hiTrans				asp.pin.whs.above2	pin.uniq.above2	7.64288	8.24975	12.7576	9.63652	15.4899	11.3192	10.4183	10.1827	4.96726	7.73463	2.76596		2.94854	1.79757		KOG0157	Cytochrome_P450_CYP4/CYP19/CYP26_subfamilies	Lipid_transport_and_metabolism Secondary_metabolites_biosynthesis,_transport_and_catabolism	METABOLISM	1.14.13.30	Leukotriene-B4_20-monooxygenase	Prostaglandin_and_leukotriene_metabolism	Metabolism_of_Complex_Lipids	METABOLIC	2888 3721 4283 12251 23314	monooxygenase_activity iron_ion_binding electron_transport heme_binding leukotriene-B4_20-monooxygenase_activity	molecular_function biological_process	GO:0004497 GO:0005506 GO:0006118 GO:0020037 GO:0050051	yes
1303260	10											asp_d3.hiTrans		pin_d3.hiTrans				asp.pin.whs.above2	pin.uniq.above2	8.93474	9.79157	11.2029	11.8368	10.9396	10.8226	11.0337	9.98662	2.20927	1.95723	2.06332	1.94744				KOG1216	von_Willebrand_factor_and_related_coagulation_proteins	Extracellular_structures Defense_mechanisms	CELLULAR_PROCESSES_AND_SIGNALING						2290 9351 13135	catalytic_activity carbohydrate_catabolic_process carbohydrate_binding	molecular_function biological_process	GO:0003824 GO:0016052 GO:0030246	yes
1357211	10											asp_d3.hiTrans		pin_d3.hiTrans				asp.pin.whs.above2	pin.uniq.above2	8.68447	7.63873	12.4298	12.1635	13.1973	10.587	11.1825	9.30724	3.67007	4.38951	2.53514	4.44013	2.91659	1.63043		KOG1716	Dual_specificity_phosphatase	Defense_mechanisms	CELLULAR_PROCESSES_AND_SIGNALING						4604 5817 9582 9988 3091	protein_amino_acid_dephosphorylation protein_tyrosine/serine/threonine_phosphatase_activity dephosphorylation phosphoric_monoester_hydrolase_activity protein_tyrosine_phosphatase_activity	biological_process molecular_function	GO:0006470 GO:0008138 GO:0016311 GO:0016791 GO:0004725
1369446	10											asp_d3.hiTrans		pin_d3.hiTrans				asp.pin.whs.above2	pin.uniq.above2	9.81582	9.19139	12.3751	10.9766	11.0396	10.819	10.3451	10.5689	2.50466			1.68784	1.6349			KOG4650	Predicted_steroid_reductase	General_function_prediction_only	POORLY_CHARACTERIZED
1371908	10											asp_d3.hiTrans		pin_d3.hiTrans				asp.pin.whs.above2	pin.uniq.above2	9.33839	8.45883	11.3467	13.3311	11.101	10.3919	11.1068	11.4876	1.98119			4.88142	1.87438	2.98688															yes
1431545	10											asp_d3.hiTrans		pin_d3.hiTrans				asp.pin.whs.above2	pin.uniq.above2	8.59595	7.66908	11.9731	11.3982	11.8916	11.6509	11.6891	11.234	3.25231	3.18022	2.99337	3.25999	3.52681	3.11019		KOG0725	Reductases_with_broad_range_of_substrate_specificities	General_function_prediction_only	POORLY_CHARACTERIZED	1.1.1.100	3-oxoacyl-[acyl-carrier_protein]_reductase	Fatty_acid_biosynthesis_(path_1)	Lipid_Metabolism	METABOLIC	5830 9710 2290 3708 2723	metabolic_process oxidoreductase_activity catalytic_activity binding 3-oxoacyl-[acyl-carrier-protein]_reductase_activity	biological_process molecular_function	GO:0008152 GO:0016491 GO:0003824 GO:0005488 GO:0004316
1435835	10											asp_d3.hiTrans		pin_d3.hiTrans				asp.pin.whs.above2	pin.uniq.above2	8.80462	8.30184	11.9429	12.0859	11.4347	10.4333	10.6798	12.0877	3.1131	2.62214	1.88392	3.70736	2.13084	3.6867
1436321	10			asp_d3.secreted	asp_d7.secreted		pin_d7.secreted	whs_d3.secreted	whs_d7.secreted			asp_d3.hiTrans		pin_d3.hiTrans				asp.pin.whs.above2	pin.uniq.above2	6.55842	7.44902	12.4037	12.4898	12.5756	11.1624	13.3851	10.234	5.50911	5.96958	6.43003	4.73739	3.59358	2.66642	AA2										2976 4283 5077 12251	peroxidase_activity electron_transport response_to_oxidative_stress heme_binding	molecular_function biological_process	GO:0004601 GO:0006118 GO:0006979 GO:0020037	yes
1436952	10											asp_d3.hiTrans		pin_d3.hiTrans				asp.pin.whs.above2	pin.uniq.above2	8.81955	8.9772	11.1226	10.8214	12.1885	11.627	11.3576	10.5886	2.22116	3.26148	2.57524	1.84746	2.587
1438012	10											asp_d3.hiTrans		pin_d3.hiTrans				asp.pin.whs.above2	pin.uniq.above2	8.20083	8.65096	10.7002	10.6621	11.0484	12.4511	10.8303	10.7468	2.45567	2.84511	2.58422	1.90614	3.68651	2.01059											4639 6872 9320 24344	proteolysis response_to_pH membrane regulation_of_transcription_factor_activity	biological_process cellular_component	GO:0006508 GO:0009268 GO:0016020 GO:0051090	yes
1440946	10											asp_d3.hiTrans		pin_d3.hiTrans				asp.pin.whs.above2	pin.uniq.above2	9.08813	8.95688	11.423	11.0216	12.2264	11.8656	11.8045	10.4711	2.25263	2.95128	2.51926
1447049	10											asp_d3.hiTrans		pin_d3.hiTrans				asp.pin.whs.above2	pin.uniq.above2	9.33229	8.47399	12.0792	10.4042	12.5887	11.7499	11.5226	10.1266	2.67427	3.16412	2.13713	1.60984	2.93231			KOG4388	Hormone-sensitive_lipase_HSL	Lipid_transport_and_metabolism	METABOLISM						5830 9985	metabolic_process hydrolase_activity	biological_process molecular_function	GO:0008152 GO:0016787
1455264	10											asp_d3.hiTrans		pin_d3.hiTrans				asp.pin.whs.above2	pin.uniq.above2	9.21046	9.29527	11.3543	11.311	11.5909	11.2531	10.9681	11.0176	2.12796	2.39748	1.74535	1.98587	1.92011	1.67559		KOG2992	Nucleolar_GTPase/ATPase_p130	Nuclear_structure	CELLULAR_PROCESSES_AND_SIGNALING
1464220	10											asp_d3.hiTrans		pin_d3.hiTrans				asp.pin.whs.above2	pin.uniq.above2	8.90698	9.96767	12.0291	11.7763	10.7152	10.7009	10.9393	11.9614	2.93975																2628 4639	aspartic-type_endopeptidase_activity proteolysis	molecular_function biological_process	GO:0004190 GO:0006508
1468129	10	mal_d3.secreted	mal_d7.secreted					whs_d3.secreted	whs_d7.secreted			asp_d3.hiTrans		pin_d3.hiTrans				asp.pin.whs.above2	pin.uniq.above2	9.43666	9.41706	11.7709	10.8228	11.6305	11.5399	10.9145	11.0047	2.30517	2.20969	1.46379	1.36247	2.07388	1.53881	GH31	KOG1065	Maltase_glucoamylase_and_related_hydrolases,_glycosyl_hydrolase_family_31	Carbohydrate_transport_and_metabolism	METABOLISM	3.2.1.20	Alpha-glucosidase	Galactose_metabolism Starch_and_sucrose_metabolism	Carbohydrate_Metabolism Metabolism_of_Complex_Carbohydrates	METABOLIC	2933 4143 2937	hydrolase_activity,_hydrolyzing_O-glycosyl_compounds carbohydrate_metabolic_process alpha-glucosidase_activity	molecular_function biological_process	GO:0004553 GO:0005975 GO:0004558	yes
1471918	10											asp_d3.hiTrans		pin_d3.hiTrans				asp.pin.whs.above2	pin.uniq.above2	9.06131	8.23575	11.2092	10.714	11.624	12.1856	11.1962	10.5099		2.4313			2.91908																yes
1473347	10											asp_d3.hiTrans		pin_d3.hiTrans				asp.pin.whs.above2	pin.uniq.above2	9.35327	6.90525	11.4629	8.89281	12.4973	11.6491	12.6169	11.8143		3.31129	3.06736		4.38613	4.56871
358581	11											asp_d3.unique						asp.pin.whs.above2	asp.uniq.above2	9.18601	7.6909	11.9207	11.2107	12.3295	9.42363	10.8901	8.22421	2.62387	3.01882		3.39687
1104621	11											asp_d3.unique						asp.pin.whs.above2	asp.uniq.above2	8.64712	9.05159	11.0997	10.9699	11.6077	10.3996	10.7547	10.2188	2.42116	2.94413	2.10494	1.91232	1.35456	1.15341
1122612	11											asp_d3.unique						asp.pin.whs.above2	asp.uniq.above2	7.28037	8.01931	12.4449	10.3592	11.6547	10.0824	11.1604	9.00517	4.42117	3.77975	3.29594
1363881	11											asp_d3.unique						asp.pin.whs.above2	asp.uniq.above2	9.67446	7.02642	10.6636	11.0815	9.95867	11.3372	11.7928	9.32938			2.04543	3.85882	4.10297	2.18903		KOG3968	Atrazine_chlorohydrolase/guanine_deaminase	Nucleotide_transport_and_metabolism Secondary_metabolites_biosynthesis,_transport_and_catabolism	METABOLISM	3.5.4.3	Guanine_deaminase	Purine_metabolism	Nucleotide_Metabolism	METABOLIC	9985 10005 6508	hydrolase_activity hydrolase_activity,_acting_on_carbon-nitrogen_(but_not_peptide)_bonds guanine_deaminase_activity	molecular_function	GO:0016787 GO:0016810 GO:0008892
1370768	11				asp_d7.secreted		pin_d7.secreted	whs_d3.secreted	whs_d7.secreted			asp_d3.unique						asp.pin.whs.above2	asp.uniq.above2	6.80846	8.32079	12.2691	10.7695	12.4058	10.8546	12.3332	10.9682	5.04151	5.18135	5.09243					KOG1325	Lysophospholipase	Lipid_transport_and_metabolism	METABOLISM	3.1.1.5	Lysophospholipase	Phospholipid_degradation	Metabolism_of_Complex_Lipids	METABOLIC	2994 6987 5830 2996	phospholipase_activity phospholipid_catabolic_process metabolic_process lysophospholipase_activity	molecular_function biological_process	GO:0004620 GO:0009395 GO:0008152 GO:0004622	yes
1378812	11	mal_d3.secreted			asp_d7.secreted		pin_d7.secreted	whs_d3.secreted	whs_d7.secreted			asp_d3.unique						asp.pin.whs.above2	asp.uniq.above2	8.03537	8.63344	12.0404	10.8318	11.5657	10.6277	11.2167	11.0539	3.9107	3.53087	3.12156	2.05286	1.86128	2.26243	GH88										3250 9320 2290	hematopoietin/interferon-class_(D200-domain)_cytokine_receptor_activity membrane catalytic_activity	molecular_function cellular_component	GO:0004896 GO:0016020 GO:0003824	yes
1387624	11											asp_d3.unique						asp.pin.whs.above2	asp.uniq.above2	9.43566	7.06896	12.1271	11.1	9.09839	10.1779	11.6538	9.75178	2.69272		2.21391	4.01069	3.07223	2.66453						1.13.11.37	Hydroxyquinol_1,2-dioxygenase	Benzoate_degradation_via_hydroxylation 1,4-Dichlorobenzene_degradation gamma-Hexachlorocyclohexane_degradation	Biodegradation_of_Xenobiotics	METABOLIC	2290 4851 5873 3721 7287 10882 9903 10887	catalytic_activity aromatic_compound_metabolic_process ferric_iron_binding iron_ion_binding catechol_metabolic_process catechol_1,2-dioxygenase_activity oxidoreductase_activity,_acting_on_single_donors_with_incorporation_of_molecular_oxygen,_incorporation_of_two_atoms_of_oxygen hydroxyquinol_1,2-dioxygenase_activity	molecular_function biological_process	GO:0003824 GO:0006725 GO:0008199 GO:0005506 GO:0009712 GO:0018576 GO:0016702 GO:0018581
1401603	11	mal_d3.secreted			asp_d7.secreted		pin_d7.secreted	whs_d3.secreted	whs_d7.secreted			asp_d3.unique						asp.pin.whs.above2	asp.uniq.above2	9.19512	6.19966	11.1841	11.0493	11.1963	10.5025	11.6718	10.4203	1.9	1.93312	2.4411	4.30848	3.80127	3.69078															yes
1430819	11											asp_d3.unique						asp.pin.whs.above2	asp.uniq.above2	9.82175	7.93592	11.1057	10.4504	11.1033	10.8135	12.1096	10.011	1.28637	1.29265	2.26365	2.49841	2.84503	2.05846		KOG1256	Long-chain_acyl-CoA_synthetases_(AMP-forming)	Lipid_transport_and_metabolism	METABOLISM	6.2.1.3	Long-chain-fatty-acid--CoA_ligase	Fatty_acid_metabolism	Lipid_Metabolism	METABOLIC	2290 5830 2861 8961 14792 14793 14794	catalytic_activity metabolic_process long-chain-fatty-acid-CoA_ligase_activity fatty-acid_ligase_activity short-chain-fatty-acid-CoA_ligase_activity medium-chain-fatty-acid-CoA_ligase_activity very-long-chain-fatty-acid-CoA_ligase_activity	molecular_function biological_process	GO:0003824 GO:0008152 GO:0004467 GO:0015645 GO:0031955 GO:0031956 GO:0031957
1431359	11											asp_d3.unique						asp.pin.whs.above2	asp.uniq.above2	8.74468	8.64538	11.1397	10.0443	10.8199	9.92604	10.8004	10.6377	2.34989	2.02756	2.02031			1.85233		KOG0137	Very-long-chain_acyl-CoA_dehydrogenase	Lipid_transport_and_metabolism	METABOLISM	1.3.99.10	Isovaleryl-CoA_dehydrogenase	Valine,_leucine_and_isoleucine_degradation	Amino_Acid_Metabolism	METABOLIC	12251 21336 2443 4283 9834 5830 6127	heme_binding transition_metal_ion_binding acyl-CoA_dehydrogenase_activity electron_transport oxidoreductase_activity,_acting_on_the_CH-CH_group_of_donors metabolic_process isovaleryl-CoA_dehydrogenase_activity	molecular_function biological_process	GO:0020037 GO:0046914 GO:0003995 GO:0006118 GO:0016627 GO:0008152 GO:0008470
1434417	11											asp_d3.unique						asp.pin.whs.above2	asp.uniq.above2	8.54677	9.21292	10.8212	10.6763	10.3999	10.2997	11.8989	10.7206	2.2161	1.81299	3.27473	1.26877		1.3174		KOG2742	Predicted_oxidoreductase	General_function_prediction_only	POORLY_CHARACTERIZED						9710 2290 3708 5830	oxidoreductase_activity catalytic_activity binding metabolic_process	molecular_function biological_process	GO:0016491 GO:0003824 GO:0005488 GO:0008152
1436138	11											asp_d3.unique						asp.pin.whs.above2	asp.uniq.above2	8.43509	9.29146	12.0759	10.4352	13.0417	9.52248	11.5552	10.1282	3.62452	4.60442	3.08461	1.13725				KOG1577	Aldo/keto_reductase_family_proteins	General_function_prediction_only	POORLY_CHARACTERIZED	1.1.1.21	Aldehyde_reductase	Galactose_metabolism Pyruvate_metabolism Glycerolipid_metabolism Pentose_and_glucuronate_interconversions Fructose_and_mannose_metabolism	Carbohydrate_Metabolism Metabolism_of_Complex_Lipids	METABOLIC	9710 2476	oxidoreductase_activity aldehyde_reductase_activity	molecular_function	GO:0016491 GO:0004032	yes
1436233	11											asp_d3.unique						asp.pin.whs.above2	asp.uniq.above2	8.38539	8.46214	11.4758	10.1682	10.5065	10.151	10.3707	9.71198	2.9742	2.04708	1.90747					KOG2615	Permease_of_the_major_facilitator_superfamily	General_function_prediction_only	POORLY_CHARACTERIZED						8851 9211 9321 21106 3546 4927	tetracycline:hydrogen_antiporter_activity tetracycline_transport integral_to_membrane response_to_antibiotic transporter_activity transport	molecular_function biological_process cellular_component	GO:0015520 GO:0015904 GO:0016021 GO:0046677 GO:0005215 GO:0006810
1436381	11											asp_d3.unique						asp.pin.whs.above2	asp.uniq.above2	9.26166	7.80426	10.6093	10.603	10.8948	11.8418	11.042	10.4237	1.33284	1.63946	1.75948	2.71555	3.95506	2.56301		KOG0158	Cytochrome_P450_CYP3/CYP5/CYP6/CYP9_subfamilies	Secondary_metabolites_biosynthesis,_transport_and_catabolism	METABOLISM	1.14.15.3	Alkane-1_monooxygenase	Fatty_acid_metabolism	Lipid_Metabolism	METABOLIC	2888 3721 4283 12251 10991	monooxygenase_activity iron_ion_binding electron_transport heme_binding alkane_1-monooxygenase_activity	molecular_function biological_process	GO:0004497 GO:0005506 GO:0006118 GO:0020037 GO:0018685
1438060	11	mal_d3.secreted			asp_d7.secreted		pin_d7.secreted	whs_d3.secreted	whs_d7.secreted			asp_d3.unique						asp.pin.whs.above2	asp.uniq.above2	8.30109	8.18092	12.9725	9.43481	11.4893	8.37383	12.6792	8.01915	4.32436	2.93676	4.18578																		yes
1440117	11											asp_d3.unique						asp.pin.whs.above2	asp.uniq.above2	9.80136	7.21877	10.2259	10.0275	10.9028	11.6484	11.1894	9.96319				2.46173	4.03173	2.41206		KOG0157	Cytochrome_P450_CYP4/CYP19/CYP26_subfamilies	Lipid_transport_and_metabolism Secondary_metabolites_biosynthesis,_transport_and_catabolism	METABOLISM	1.14.-.-	Acting_on_paired_donors,_with_incorporation_or_reduction_of	gamma-Hexachlorocyclohexane_degradation Ascorbate_and_aldarate_metabolism Flavonoids,_stilbene_and_lignin_biosynthesis Fluorene_degradation	Biodegradation_of_Xenobiotics Carbohydrate_Metabolism Biosynthesis_of_Secondary_Metabolites	METABOLIC	2888 3721 4283 12251 10891 10892 10893 10894 10895 10896 10897 10898 10899 10900 10901 10902 10903 10904 10905 10906 19287	monooxygenase_activity iron_ion_binding electron_transport heme_binding fluorene_oxygenase_activity mono-butyltin_dioxygenase_activity limonene_8-monooxygenase_activity tri-n-butyltin_dioxygenase_activity di-n-butyltin_dioxygenase_activity methylsilanetriol_hydroxylase_activity methyl_tertiary_butyl_ether_3-monooxygenase_activity 4-nitrocatechol_4-monooxygenase_activity 4-chlorophenoxyacetate_mon…	molecular_function biological_process	GO:0004497 GO:0005506 GO:0006118 GO:0020037 GO:0018585 GO:0018586 GO:0018587 GO:0018588 GO:0018589 GO:0018590 GO:0018591 GO:0018592 GO:0018593 GO:0018594 GO:0018595 GO:0018596 GO:0018597 GO:0018598 GO:0018599 GO:0018600 GO:0043823	yes
1440985	11											asp_d3.unique						asp.pin.whs.above2	asp.uniq.above2	7.78562	7.75428	12.1723	11.9915	10.5264	10.9386	11.2792	8.86166	4.25043	2.73349	3.37605	4.1129	3.27868
1464159	11											asp_d3.unique						asp.pin.whs.above2	asp.uniq.above2	8.5221	7.99067	11.6213	10.2832	10.5512	10.2268	10.6439	8.8894	3.0354	1.99565	2.25894	2.25329	2.19189			KOG3084	NADH_pyrophosphatase_I_of_the_Nudix_family_of_hydrolases	Replication,_recombination_and_repair	INFORMATION_STORAGE_AND_PROCESSING	3.6.1.-	In_phosphorous-containing_anhydrides	Starch_and_sucrose_metabolism Folate_biosynthesis	Metabolism_of_Complex_Carbohydrates Metabolism_of_Cofactors_and_Vitamins	METABOLIC	9985 611 3147 6073 6379 6416 6447 9684 11455 11456 18631	hydrolase_activity diacylglycerol_pyrophosphate_phosphatase_activity thiamin-pyrophosphatase_activity 8-oxo-7,8-dihydroguanine_triphosphatase_activity UDP-2,3-diacylglucosamine_hydrolase_activity bis(5'-nucleosyl)-tetraphosphatase_activity dATP_pyrophosphohydrolase_activity pyrophosphatase_activity dihydroneopterin_monophosphate_phosphatase_activity dihydroneopterin_triphosphate_pyrophosphohydrol…	molecular_function	GO:0016787 GO:0000810 GO:0004787 GO:0008413 GO:0008758 GO:0008796 GO:0008828 GO:0016462 GO:0019176 GO:0019177 GO:0043141
1466461	11											asp_d3.unique						asp.pin.whs.above2	asp.uniq.above2	8.54675	6.97424	11.5448	10.756	11.1249	10.4977	12.6955	9.21742	2.88553	2.65845	3.97833	3.68583	3.301	2.1219
1467913	11											asp_d3.unique						asp.pin.whs.above2	asp.uniq.above2	7.74845	7.66878	14.4501	10.4172	13.1192	10.8129	11.8803	9.33385	6.36544	5.16796	4.26362	2.63587	3.04339																yes
1470419	11											asp_d3.unique						asp.pin.whs.above2	asp.uniq.above2	9.05982	9.09834	13.7115	10.5924	12.2908	9.17937	12.1053	9.17552	4.44602	3.12312	2.9051
1472944	11											asp_d3.unique						asp.pin.whs.above2	asp.uniq.above2	8.72884	8.81267	11.5475	11.3318	11.1697	9.78685	10.189	9.73404	2.78669	2.45841	1.43538	2.49167				KOG0590	Checkpoint_kinase_and_related_serine/threonine_protein_kinases	Cell_cycle_control,_cell_division,_chromosome_partitioning	METABOLISM						3043 3736 4602 3045	protein_kinase_activity ATP_binding protein_amino_acid_phosphorylation protein_serine/threonine_kinase_activity	molecular_function biological_process	GO:0004672 GO:0005524 GO:0006468 GO:0004674
47492	12																	asp.pin.whs.above2	asp.uniq.above2	8.37606	7.55015	11.6051	10.2815	12.2505	10.9302	9.19056	9.50053	3.14598	3.89352		2.7041	3.29827	1.90337
1361878	12																	asp.pin.whs.above2	asp.uniq.above2	7.60876	7.22624	10.8087	10.9422	10.8175	10.5456	10.2382	10.3839	3.15758	3.18227	2.59521	3.61654	3.28209	3.06566															yes
1365700	12																	asp.pin.whs.above2	asp.uniq.above2	8.57369	7.2098	11.4276	10.4553	11.1196	10.9357	10.8692	10.9673	2.73414	2.4398	2.20562	2.65293	3.15166	3.13146		KOG2772	Transaldolase	Carbohydrate_transport_and_metabolism	METABOLISM	2.2.1.2	Transaldolase	Pentose_phosphate_pathway	Carbohydrate_Metabolism	METABOLIC	4143 3161	carbohydrate_metabolic_process transaldolase_activity	biological_process molecular_function	GO:0005975 GO:0004801
1372412	12																	asp.pin.whs.above2	asp.uniq.above2	8.51319	8.67655	11.2366	10.9785	10.4061	11.2479	10.1498	11.0217	2.52032							KOG1577	Aldo/keto_reductase_family_proteins	General_function_prediction_only	POORLY_CHARACTERIZED	1.1.1.-	With_NAD(+)_or_NADP(+)_as_acceptor	Bile_acid_biosynthesis Vitamin_B6_metabolism Glycine,_serine_and_threonine_metabolism Butanoate_metabolism Fructose_and_mannose_metabolism Galactose_metabolism Lysine_degradation Nucleotide_sugars_metabolism Ascorbate_and_aldarate_metabolism Tetrachloroethene_degradation Benzoate_degradation_via_CoA_ligation Glycerolipid_metabolism	Lipid_Metabolism Metabolism_of_Cofactors_and_Vitamins Amino_Acid_Metabolism Carbohydrate_Metabolism Nucleotide_Metabolism Biodegradation_of_Xenobiotics Metabolism_of_Complex_Lipids	METABOLIC	9710 247 248 2477 2842 2886 6491 9508 10761 10762 10763 15277 16590 16591 19178 22621 25233	oxidoreductase_activity C-3_sterol_dehydrogenase_(C-4_sterol_decarboxylase)_activity 3-keto_sterol_reductase_activity aldo-keto_reductase_activity isocitrate_dehydrogenase_activity mevaldate_reductase_activity gluconate_dehydrogenase_activity steroid_dehydrogenase_activity epoxide_dehydrogenase_activity 5-exo-hydroxycamphor_dehydrogenase_activity 2-hydroxytetrahydrofuran_dehydrogenase_activity ph…	molecular_function	GO:0016491 GO:0000252 GO:0000253 GO:0004033 GO:0004448 GO:0004495 GO:0008875 GO:0016229 GO:0018451 GO:0018452 GO:0018453 GO:0032442 GO:0033764 GO:0033765 GO:0043713 GO:0048258 GO:0051990
1378769	12																	asp.pin.whs.above2	asp.uniq.above2	7.10523	8.71093	11.3457	10.9146	10.5418	10.5292	11.4608	10.4247	4.13016	3.35906	4.26894	2.05187	1.73195	1.58354		KOG1577	Aldo/keto_reductase_family_proteins	General_function_prediction_only	POORLY_CHARACTERIZED	1.1.1.-	With_NAD(+)_or_NADP(+)_as_acceptor	Bile_acid_biosynthesis Vitamin_B6_metabolism Glycine,_serine_and_threonine_metabolism Butanoate_metabolism Fructose_and_mannose_metabolism Galactose_metabolism Lysine_degradation Nucleotide_sugars_metabolism Ascorbate_and_aldarate_metabolism Tetrachloroethene_degradation Benzoate_degradation_via_CoA_ligation Glycerolipid_metabolism	Lipid_Metabolism Metabolism_of_Cofactors_and_Vitamins Amino_Acid_Metabolism Carbohydrate_Metabolism Nucleotide_Metabolism Biodegradation_of_Xenobiotics Metabolism_of_Complex_Lipids	METABOLIC	9710 247 248 2477 2842 2886 6491 9508 10761 10762 10763 15277 16590 16591 19178 22621 25233	oxidoreductase_activity C-3_sterol_dehydrogenase_(C-4_sterol_decarboxylase)_activity 3-keto_sterol_reductase_activity aldo-keto_reductase_activity isocitrate_dehydrogenase_activity mevaldate_reductase_activity gluconate_dehydrogenase_activity steroid_dehydrogenase_activity epoxide_dehydrogenase_activity 5-exo-hydroxycamphor_dehydrogenase_activity 2-hydroxytetrahydrofuran_dehydrogenase_activity ph…	molecular_function	GO:0016491 GO:0000252 GO:0000253 GO:0004033 GO:0004448 GO:0004495 GO:0008875 GO:0016229 GO:0018451 GO:0018452 GO:0018453 GO:0032442 GO:0033764 GO:0033765 GO:0043713 GO:0048258 GO:0051990
1379288	12																	asp.pin.whs.above2	asp.uniq.above2	7.62844	6.02556	11.0169	11.9368	11.1075	10.6369	10.8879	9.67212	3.36763	3.36846	3.18423	5.69207	4.39897	3.53447		KOG4157	beta-1,6-N-acetylglucosaminyltransferase,_contains_WSC_domain	Carbohydrate_transport_and_metabolism Posttranslational_modification,_protein_turnover,_chaperones	METABOLISM CELLULAR_PROCESSES_AND_SIGNALING										yes
1405174	12				asp_d7.secreted				whs_d7.secreted									asp.pin.whs.above2	asp.uniq.above2	6.87077	7.17194	11.3272	10.945	10.6009	10.4569	11.5594	10.1515	4.31123	3.62447	4.75466	3.57483	3.12503	2.79285		KOG4389	Acetylcholinesterase/Butyrylcholinesterase	Signal_transduction_mechanisms	CELLULAR_PROCESSES_AND_SIGNALING	3.1.1.1	Carboxylesterase				2533	carboxylesterase_activity	molecular_function	GO:0004091	yes
1432550	12							whs_d3.secreted	whs_d7.secreted									asp.pin.whs.above2	asp.uniq.above2	7.30497	9.0268	12.0693	11.6326	10.332	10.8458	9.47967	10.2662	4.53563	2.91227	2.06917	2.47191			GH5_15					3.2.1.58	Glucan_1,3-beta-glucosidase	Starch_and_sucrose_metabolism	Metabolism_of_Complex_Carbohydrates	METABOLIC	2744	glucan_1,3-beta-glucosidase_activity	molecular_function	GO:0004338	yes
1433407	12																	asp.pin.whs.above2	asp.uniq.above2	6.56257	6.41237	11.1841	10.4189	11.9444	11.1947	11.1148	8.85594	4.52709	5.1945	4.36284	3.93755	4.47128	2.26343
1438874	12				asp_d7.secreted				whs_d7.secreted									asp.pin.whs.above2	asp.uniq.above2	7.48564	8.32274	11.9052	10.9946	10.416	9.66897	11.1323	9.91772	4.30412	2.86348	3.67689	2.54095		1.51035
1440164	12																	asp.pin.whs.above2	asp.uniq.above2	8.33763	8.20579	11.238	11.3006	9.6163	9.39421	11.0836	11.0032	2.77288		2.62035	2.54531		2.26634
1445998	12																	asp.pin.whs.above2	asp.uniq.above2	8.04789	7.40729	11.1577	11.2479	12.3733	11.5186	10.692	10.531	3.06782	4.2727	2.60149	3.83199	4.07028	3.11564															yes
1453274	12																	asp.pin.whs.above2	asp.uniq.above2	8.51713	7.39867	10.5246	9.51379	10.4279	9.6629	10.5584	9.96326	1.94014	1.8513	1.97362	1.88701	2.01341	2.29693		KOG2533	Permease_of_the_major_facilitator_superfamily	Carbohydrate_transport_and_metabolism	METABOLISM						3546 4927 9321	transporter_activity transport integral_to_membrane	molecular_function biological_process cellular_component	GO:0005215 GO:0006810 GO:0016021
1454549	12																	asp.pin.whs.above2	asp.uniq.above2	7.90078	7.91143	11.4703	10.371	10.9733	10.6577	10.271	9.92302	3.34385	2.87844	2.21209					KOG1185	Thiamine_pyrophosphate-requiring_enzyme	Amino_acid_transport_and_metabolism Coenzyme_transport_and_metabolism	METABOLISM						2290 13821 281 2432	catalytic_activity thiamin_pyrophosphate_binding magnesium_ion_binding acetolactate_synthase_activity	molecular_function	GO:0003824 GO:0030976 GO:0000287 GO:0003984
1465854	12																	asp.pin.whs.above2	asp.uniq.above2	8.68062	7.0597	11.2244	10.4838	10.7927	10.1228	12.3436	11.8937	2.42519	2.18222	3.49729	3.42691	3.0207	4.67226
1469536	12																	asp.pin.whs.above2	asp.uniq.above2	7.05643	7.61487	11.7638	10.6847	11.6733	10.3581	11.4959	10.3144	4.3397	4.41614	4.09268	2.40428																	yes
1470747	12																	asp.pin.whs.above2	asp.uniq.above2	7.27633	7.21044	11.4033	10.543	11.5797	11.1324	11.0841	10.0623	3.79389	3.96089	3.54469		2.89057			KOG2992	Nucleolar_GTPase/ATPase_p130	Nuclear_structure	CELLULAR_PROCESSES_AND_SIGNALING
1471070	12							whs_d3.secreted	whs_d7.secreted									asp.pin.whs.above2	asp.uniq.above2	7.34368	9.02698	12.7646	8.80084	12.2458	10.4673	9.69101	10.9541	5.20783	4.7338	2.35373			1.87706	GH25										2263 6857 10166	lysozyme_activity peptidoglycan_catabolic_process cell_wall_catabolic_process	molecular_function biological_process	GO:0003796 GO:0009253 GO:0016998	yes
1471371	12																	asp.pin.whs.above2	asp.uniq.above2	7.30479	8.59644	12.3051	10.2019	11.7133	9.4035	7.68423	9.30215	4.43792	4.12565						KOG0156	Cytochrome_P450_CYP2_subfamily	Secondary_metabolites_biosynthesis,_transport_and_catabolism	METABOLISM	1.14.-.-	Acting_on_paired_donors,_with_incorporation_or_reduction_of	gamma-Hexachlorocyclohexane_degradation Ascorbate_and_aldarate_metabolism Flavonoids,_stilbene_and_lignin_biosynthesis Fluorene_degradation	Biodegradation_of_Xenobiotics Carbohydrate_Metabolism Biosynthesis_of_Secondary_Metabolites	METABOLIC	2888 3721 4283 12251 10891 10892 10893 10894 10895 10896 10897 10898 10899 10900 10901 10902 10903 10904 10905 10906 19287	monooxygenase_activity iron_ion_binding electron_transport heme_binding fluorene_oxygenase_activity mono-butyltin_dioxygenase_activity limonene_8-monooxygenase_activity tri-n-butyltin_dioxygenase_activity di-n-butyltin_dioxygenase_activity methylsilanetriol_hydroxylase_activity methyl_tertiary_butyl_ether_3-monooxygenase_activity 4-nitrocatechol_4-monooxygenase_activity 4-chlorophenoxyacetate_mon…	molecular_function biological_process	GO:0004497 GO:0005506 GO:0006118 GO:0020037 GO:0018585 GO:0018586 GO:0018587 GO:0018588 GO:0018589 GO:0018590 GO:0018591 GO:0018592 GO:0018593 GO:0018594 GO:0018595 GO:0018596 GO:0018597 GO:0018598 GO:0018599 GO:0018600 GO:0043823
1473318	12																	asp.pin.whs.above2	asp.uniq.above2	7.80018	7.67767	10.7453	9.32829	10.2636	9.47005	10.6856	10.9789	2.84382	2.43755	2.7969			3.04419
272503	13														pin_d7.unique			asp.pin.whs.above2	asp.pin.whs.above2	8.07647	7.57887	10.9344	12.1771	11.0257	11.8082	10.3527	10.6208	2.83297	2.9243	2.27218	4.51605	4.16204	2.98412		KOG2150	CCR4-NOT_transcriptional_regulation_complex,_NOT5_subunit	Transcription	INFORMATION_STORAGE_AND_PROCESSING	3.2.1.18	Exo-alpha-sialidase	N-Glycan_degradation Sphingoglycolipid_metabolism	Metabolism_of_Complex_Carbohydrates Metabolism_of_Complex_Lipids	METABOLIC	2715	exo-alpha-sialidase_activity	molecular_function	GO:0004308
688728	13			asp_d3.secreted	asp_d7.secreted	pin_d3.secreted	pin_d7.secreted	whs_d3.secreted	whs_d7.secreted						pin_d7.unique			asp.pin.whs.above2	asp.pin.whs.above2	6.00883	6.38488	10.9751	9.38586	12.2138	14.0713	12.0598	11.0573	4.65473	6.12445	5.94908	2.70336	7.14669	4.30211	GH28					3.2.1.15	Polygalacturonase	Pentose_and_glucuronate_interconversions Starch_and_sucrose_metabolism	Carbohydrate_Metabolism Metabolism_of_Complex_Carbohydrates	METABOLIC	3023 4143	polygalacturonase_activity carbohydrate_metabolic_process	molecular_function biological_process	GO:0004650 GO:0005975	yes
868398	13														pin_d7.unique			asp.pin.whs.above2	asp.pin.whs.above2	7.44054	8.43917	9.95728	11.3113	9.98876	11.66	10.895	11.2483		2.38052	3.21209
1357067	13														pin_d7.unique			asp.pin.whs.above2	asp.pin.whs.above2	8.01284	8.62261	11.238	11.912	10.9401	12.0729	10.1426	13.0603	3.1348	2.99755	2.08447	3.21416	3.37793	4.31182		KOG3699	Cytoskeletal_protein_Adducin	Signal_transduction_mechanisms Cytoskeleton	CELLULAR_PROCESSES_AND_SIGNALING	4.1.2.17	L-fuculose-phosphate_aldolase	Fructose_and_mannose_metabolism	Carbohydrate_Metabolism	METABOLIC	21295 6361	metal_ion_binding L-fuculose-phosphate_aldolase_activity	molecular_function	GO:0046872 GO:0008738
1386255	13														pin_d7.unique			asp.pin.whs.above2	asp.pin.whs.above2	7.25675	6.79637	11.2678	11.7689	10.1939	11.1108	10.8107	11.5773	3.96338	2.88861	3.49385	4.86303	4.19601	4.70816		KOG2450	Aldehyde_dehydrogenase	Energy_production_and_conversion	METABOLISM	1.2.1.28	Benzaldehyde_dehydrogenase_(NAD+)	Toluene_and_xylene_degradation Benzoate_degradation_via_hydroxylation	Biodegradation_of_Xenobiotics	METABOLIC	5830 9710 10788 11399	metabolic_process oxidoreductase_activity benzaldehyde_dehydrogenase_(NAD+)_activity benzaldehyde_dehydrogenase_activity	biological_process molecular_function	GO:0008152 GO:0016491 GO:0018479 GO:0019115
1422105	13														pin_d7.unique			asp.pin.whs.above2	asp.pin.whs.above2	7.39189	8.56382	10.3402	10.9654	11.3457	12.0917	11.5802	11.3636	2.96639	3.94747	4.01534	2.27715	3.39134	2.65325		KOG2806	Chitinase	Carbohydrate_transport_and_metabolism	METABOLISM
1429988	13														pin_d7.unique			asp.pin.whs.above2	asp.pin.whs.above2	7.16064	7.30222	10.2565	10.5817	10.8094	11.7192	10.955	10.5739	3.10527	3.54684	3.78931	3.12697	4.18721	3.09889		KOG1212	Amidases	Translation,_ribosomal_structure_and_biogenesis Lipid_transport_and_metabolism Signal_transduction_mechanisms	INFORMATION_STORAGE_AND_PROCESSING METABOLISM CELLULAR_PROCESSES_AND_SIGNALING	3.1.-.-	Acting_on_ester_bonds				10079 2909 18089 19229	carbon-nitrogen_ligase_activity,_with_glutamine_as_amido-N-donor nuclease_activity phosphoric_ester_hydrolase_activity T/G_mismatch-specific_endonuclease_activity	molecular_function	GO:0016884 GO:0004518 GO:0042578 GO:0043765
1441122	13														pin_d7.unique			asp.pin.whs.above2	asp.pin.whs.above2	6.88948	7.20466	10.8095	11.1907	11.437	13.4255	10.3022	11.6821	3.82421	4.54072	3.32262	3.86712	6.01931	4.34649		KOG0254	Predicted_transporter_(major_facilitator_superfamily)	General_function_prediction_only	POORLY_CHARACTERIZED	5.3.1.4	L-arabinose_isomerase	Pentose_and_glucuronate_interconversions	Carbohydrate_Metabolism	METABOLIC	3642 6276 9320 3546 4927 9321 6356	sugar:hydrogen_symporter_activity carbohydrate_transport membrane transporter_activity transport integral_to_membrane L-arabinose_isomerase_activity	molecular_function biological_process cellular_component	GO:0005351 GO:0008643 GO:0016020 GO:0005215 GO:0006810 GO:0016021 GO:0008733	yes
1448302	13														pin_d7.unique			asp.pin.whs.above2	asp.pin.whs.above2	7.73295	7.97258	10.4485	12.1041	11.1282	13.144	10.6266	11.5237	2.71749	3.32189	2.84374	4.05689	5.03795	3.41867		KOG1721	FOG:_Zn-finger	General_function_prediction_only	POORLY_CHARACTERIZED						2175 3827 5939	nucleic_acid_binding intracellular zinc_ion_binding	molecular_function cellular_component	GO:0003676 GO:0005622 GO:0008270
1463008	13														pin_d7.unique			asp.pin.whs.above2	asp.pin.whs.above2	7.73398	7.25448	11.1504	12.2783	10.6426	11.5235	10.8125	10.8777	3.34621	2.84426	3.07065	4.89457	4.29848	3.56947
1463286	13														pin_d7.unique			asp.pin.whs.above2	asp.pin.whs.above2	7.96076	7.59054	11.8671	13.6075	9.73291	9.75657	10.4856	11.917	3.70304		2.4107	5.50235	2.13721	3.92928											3531 3824	structural_constituent_of_cell_wall cell_wall	molecular_function cellular_component	GO:0005199 GO:0005618	yes
1468122	13														pin_d7.unique			asp.pin.whs.above2	asp.pin.whs.above2	6.77101	7.7596	11.1832	11.0041	10.6711	11.1552	10.3193	11.1376	4.33158	3.88457	3.51464	3.18826	3.3559	3.31565
1470578	13														pin_d7.unique			asp.pin.whs.above2	asp.pin.whs.above2	6.9027	8.45136	11.6263	11.2686	10.2787	10.047	9.92686	11.6191	4.54869	3.40024	2.97449	2.57343		2.9041		KOG2533	Permease_of_the_major_facilitator_superfamily	Carbohydrate_transport_and_metabolism	METABOLISM						3546 4927 9321	transporter_activity transport integral_to_membrane	molecular_function biological_process cellular_component	GO:0005215 GO:0006810 GO:0016021
378107	14	mal_d3.secreted			asp_d7.secreted			whs_d3.secreted	whs_d7.secreted				asp_d7.hiTrans		pin_d7.hiTrans		whs_d7.hiTrans	asp.pin.whs.above2	asp.pin.whs.above2	6.18463	7.27951	11.3276	10.9796	11.4387	12.8458	10.7276	11.6778	4.88854	5.11152	4.48849	3.66606	5.36058	4.23887
408613	14				asp_d7.secreted			whs_d3.secreted	whs_d7.secreted				asp_d7.hiTrans		pin_d7.hiTrans		whs_d7.hiTrans	asp.pin.whs.above2	asp.pin.whs.above2	6.6409	6.72637	10.5397	10.6963	11.2908	12.285	8.43206	12.7985	3.63252	4.67577		3.72255	5.28145	5.75294	GH43										2933 4143	hydrolase_activity,_hydrolyzing_O-glycosyl_compounds carbohydrate_metabolic_process	molecular_function biological_process	GO:0004553 GO:0005975	yes
649962	14												asp_d7.hiTrans		pin_d7.hiTrans		whs_d7.hiTrans	asp.pin.whs.above2	asp.pin.whs.above2	6.24731	7.07622	11.3542	13.2887	9.40261	11.6021	10.434	14.1222	4.95813	3.12602	4.09325	6.14277	4.44839	6.84774
718112	14	mal_d3.secreted	mal_d7.secreted	asp_d3.secreted	asp_d7.secreted	pin_d3.secreted	pin_d7.secreted	whs_d3.secreted	whs_d7.secreted				asp_d7.hiTrans		pin_d7.hiTrans		whs_d7.hiTrans	asp.pin.whs.above2	asp.pin.whs.above2	4.79642	6.43564	10.756	11.0884	11.691	12.9019	10.7991	12.1724	5.78836	6.76226	5.86467	4.61662	6.3588	5.62434	GH32-X101	KOG0228	Beta-fructofuranosidase_(invertase)	Carbohydrate_transport_and_metabolism	METABOLISM	3.2.1.26	Beta-fructofuranosidase	Galactose_metabolism Starch_and_sucrose_metabolism	Carbohydrate_Metabolism Metabolism_of_Complex_Carbohydrates	METABOLIC	2933 4143 2942	hydrolase_activity,_hydrolyzing_O-glycosyl_compounds carbohydrate_metabolic_process beta-fructofuranosidase_activity	molecular_function biological_process	GO:0004553 GO:0005975 GO:0004564	yes
1358049	14							whs_d3.secreted	whs_d7.secreted				asp_d7.hiTrans		pin_d7.hiTrans		whs_d7.hiTrans	asp.pin.whs.above2	asp.pin.whs.above2	4.60733	5.99685	10.247	10.9225	11.2496	12.5357	10.168	13.7879	5.19031	6.3692	5.31602	4.66863	6.23719	7.45595	GH12										267 6429	polysaccharide_catabolic_process cellulase_activity	biological_process molecular_function	GO:0000272 GO:0008810	yes
1363671	14				asp_d7.secreted				whs_d7.secreted				asp_d7.hiTrans		pin_d7.hiTrans		whs_d7.hiTrans	asp.pin.whs.above2	asp.pin.whs.above2	4.92362	5.82602	11.961	12.1571	10.1018	12.5078	9.68115	13.1895	6.65186	5.10261	4.61433	6.01943	6.38316	7.00369	GH53					3.2.1.89	Arabinogalactan_endo-1,4-beta-galactosidase				9232 14061	glucosidase_activity arabinogalactan_endo-1,4-beta-galactosidase_activity	molecular_function	GO:0015926 GO:0031218	yes
1368320	14				asp_d7.secreted			whs_d3.secreted	whs_d7.secreted				asp_d7.hiTrans		pin_d7.hiTrans		whs_d7.hiTrans	asp.pin.whs.above2	asp.pin.whs.above2	7.12108	7.57809	11.1264	11.4787	9.01367	9.41357	10.598	13.9044	3.65148		3.42369	3.31457		5.6253		KOG1604	Predicted_mutarotase	Carbohydrate_transport_and_metabolism	METABOLISM	5.1.3.3	Aldose_1-epimerase	Glycolysis_/_Gluconeogenesis	Carbohydrate_Metabolism	METABOLIC	4143 10048 2290 13135 2478	carbohydrate_metabolic_process isomerase_activity catalytic_activity carbohydrate_binding aldose_1-epimerase_activity	biological_process molecular_function	GO:0005975 GO:0016853 GO:0003824 GO:0030246 GO:0004034
1373359	14												asp_d7.hiTrans		pin_d7.hiTrans		whs_d7.hiTrans	asp.pin.whs.above2	asp.pin.whs.above2	6.11646	7.02447	11.2656	11.4243	10.2058	11.6366	10.3415	10.7412	5.05569	4.03451	4.20948	4.29197	4.49788	3.6508		KOG2533	Permease_of_the_major_facilitator_superfamily	Carbohydrate_transport_and_metabolism	METABOLISM						3546 4927 9321	transporter_activity transport integral_to_membrane	molecular_function biological_process cellular_component	GO:0005215 GO:0006810 GO:0016021
1375024	14			asp_d3.secreted	asp_d7.secreted		pin_d7.secreted	whs_d3.secreted	whs_d7.secreted				asp_d7.hiTrans		pin_d7.hiTrans		whs_d7.hiTrans	asp.pin.whs.above2	asp.pin.whs.above2	4.92589	6.38215	11.5145	12.7801	11.2699	13.08	10.4862	15.48	5.37091	5.51008	4.58137	5.44996	6.40712	8.06003	CBM1-GH5_5										2933 3782 4143 13137	hydrolase_activity,_hydrolyzing_O-glycosyl_compounds extracellular_region carbohydrate_metabolic_process cellulose_binding	molecular_function cellular_component biological_process	GO:0004553 GO:0005576 GO:0005975 GO:0030248	yes
1375723	14							whs_d3.secreted	whs_d7.secreted				asp_d7.hiTrans		pin_d7.hiTrans		whs_d7.hiTrans	asp.pin.whs.above2	asp.pin.whs.above2	5.29444	6.51598	11.0839	11.9515	10.3484	10.551	7.82896	15.9752	4.82158	4.52385		4.75262	3.94967	8.32986	GH12										267 6429	polysaccharide_catabolic_process cellulase_activity	biological_process molecular_function	GO:0000272 GO:0008810	yes
1376181	14												asp_d7.hiTrans		pin_d7.hiTrans		whs_d7.hiTrans	asp.pin.whs.above2	asp.pin.whs.above2	7.0749	7.17691	10.519	13.5951	9.54203	12.522	10.6953	14.5825	3.36828	2.53892	3.56135	6.28571	5.2443	7.29667		KOG0254	Predicted_transporter_(major_facilitator_superfamily)	General_function_prediction_only	POORLY_CHARACTERIZED	5.3.1.4	L-arabinose_isomerase	Pentose_and_glucuronate_interconversions	Carbohydrate_Metabolism	METABOLIC	3642 6276 9320 3546 4927 9321 6356	sugar:hydrogen_symporter_activity carbohydrate_transport membrane transporter_activity transport integral_to_membrane L-arabinose_isomerase_activity	molecular_function biological_process cellular_component	GO:0005351 GO:0008643 GO:0016020 GO:0005215 GO:0006810 GO:0016021 GO:0008733
1377173	14				asp_d7.secreted			whs_d3.secreted	whs_d7.secreted				asp_d7.hiTrans		pin_d7.hiTrans		whs_d7.hiTrans	asp.pin.whs.above2	asp.pin.whs.above2	5.07425	6.57178	11.0421	13.2072	11.6178	14.847	9.40027	15.4243	4.92213	5.54765	3.38688	5.79902	7.63713	7.91143	CBM1-CE1										2933 3782 4143 13137	hydrolase_activity,_hydrolyzing_O-glycosyl_compounds extracellular_region carbohydrate_metabolic_process cellulose_binding	molecular_function cellular_component biological_process	GO:0004553 GO:0005576 GO:0005975 GO:0030248	yes
1377553	14												asp_d7.hiTrans		pin_d7.hiTrans		whs_d7.hiTrans	asp.pin.whs.above2	asp.pin.whs.above2	6.21672	7.09525	10.8355	11.0308	10.3464	11.5112	9.4574	12.5014	4.41	4.2384	3.11349	3.66041	4.08191	5.03353	GH28					3.2.1.15	Polygalacturonase	Pentose_and_glucuronate_interconversions Starch_and_sucrose_metabolism	Carbohydrate_Metabolism Metabolism_of_Complex_Carbohydrates	METABOLIC	3023 4143	polygalacturonase_activity carbohydrate_metabolic_process	molecular_function biological_process	GO:0004650 GO:0005975	yes
1392142	14				asp_d7.secreted			whs_d3.secreted	whs_d7.secreted				asp_d7.hiTrans		pin_d7.hiTrans		whs_d7.hiTrans	asp.pin.whs.above2	asp.pin.whs.above2	6.87425	6.4668	11.5102	12.0228	8.53835	11.0155	7.93007	14.1961	4.0405			4.37313	3.90038	6.28044	CBM1-CE1										2933 3782 4143 13137	hydrolase_activity,_hydrolyzing_O-glycosyl_compounds extracellular_region carbohydrate_metabolic_process cellulose_binding	molecular_function cellular_component biological_process	GO:0004553 GO:0005576 GO:0005975 GO:0030248	yes
1411666	14	mal_d3.secreted		asp_d3.secreted	asp_d7.secreted	pin_d3.secreted	pin_d7.secreted	whs_d3.secreted	whs_d7.secreted				asp_d7.hiTrans		pin_d7.hiTrans		whs_d7.hiTrans	asp.pin.whs.above2	asp.pin.whs.above2	6.27186	6.5953	11.4411	11.1788	10.5331	10.8253	11.2519	12.4682	5.04818	4.21251	4.87269	4.52372	4.20224	5.72903	GH3					3.2.1.21	Beta-glucosidase	Starch_and_sucrose_metabolism Cyanoamino_acid_metabolism Flavonoids,_stilbene_and_lignin_biosynthesis	Metabolism_of_Complex_Carbohydrates Metabolism_of_Other_Amino_Acids Biosynthesis_of_Secondary_Metabolites	METABOLIC	2933 4143 6082	hydrolase_activity,_hydrolyzing_O-glycosyl_compounds carbohydrate_metabolic_process beta-glucosidase_activity	molecular_function biological_process	GO:0004553 GO:0005975 GO:0008422	yes
1424462	14												asp_d7.hiTrans		pin_d7.hiTrans		whs_d7.hiTrans	asp.pin.whs.above2	asp.pin.whs.above2	5.65425	6.51534	12.2566	12.1112	12.2339	12.4408	12.7766	13.2375	6.3485	6.40142	6.85809	5.39698	5.73888	6.58997		KOG0132	RNA_polymerase_II_C-terminal_domain-binding_protein_RA4,_contains_RPR_and_RRM_domains	Transcription RNA_processing_and_modification	INFORMATION_STORAGE_AND_PROCESSING
1426831	14								whs_d7.secreted				asp_d7.hiTrans		pin_d7.hiTrans		whs_d7.hiTrans	asp.pin.whs.above2	asp.pin.whs.above2	5.31199	7.31604	12.7548	13.0306	11.039	13.5121	11.0563	14.1793	7.13955	5.56669	5.4977	5.47319	5.86926	6.50821	GH115														yes
1429512	14							whs_d3.secreted	whs_d7.secreted				asp_d7.hiTrans		pin_d7.hiTrans		whs_d7.hiTrans	asp.pin.whs.above2	asp.pin.whs.above2	6.54048	7.30642	12.4753	12.121	10.7484	13.0932	9.18022	12.794	5.60103	4.25857	2.52724	4.59059	5.44345	5.13379	CE16										4758 9986	lipid_metabolic_process hydrolase_activity,_acting_on_ester_bonds	biological_process molecular_function	GO:0006629 GO:0016788	yes
1433077	14				asp_d7.secreted			whs_d3.secreted	whs_d7.secreted				asp_d7.hiTrans		pin_d7.hiTrans		whs_d7.hiTrans	asp.pin.whs.above2	asp.pin.whs.above2	4.41478	6.21403	12.2592	12.7482	11.8925	13.4473	11.3566	14.9623	7.28113	7.01547	6.49246	6.17965	6.99961	8.37653	GH45														yes
1434191	14								whs_d7.secreted				asp_d7.hiTrans		pin_d7.hiTrans		whs_d7.hiTrans	asp.pin.whs.above2	asp.pin.whs.above2	5.97869	6.95811	9.70145	11.1059	10.6673	13.8881	9.48444	12.3838	3.57173	4.67624	3.4197	4.04912	6.67363	5.22239	GH78										2290	catalytic_activity	molecular_function	GO:0003824	yes
1435206	14												asp_d7.hiTrans		pin_d7.hiTrans		whs_d7.hiTrans	asp.pin.whs.above2	asp.pin.whs.above2	6.32538	7.30528	10.7447	11.2824	10.6017	12.5514	9.61308	12.3955	4.10478	4.11238	3.16253	3.18477	4.36436	4.22748		KOG0725	Reductases_with_broad_range_of_substrate_specificities	General_function_prediction_only	POORLY_CHARACTERIZED	1.1.1.250	D-arabinitol_2-dehydrogenase				5830 9710 2290 3708 21456	metabolic_process oxidoreductase_activity catalytic_activity binding D-arabinitol_2-dehydrogenase_activity	biological_process molecular_function	GO:0008152 GO:0016491 GO:0003824 GO:0005488 GO:0047038
1435501	14	mal_d3.secreted	mal_d7.secreted	asp_d3.secreted	asp_d7.secreted	pin_d3.secreted	pin_d7.secreted	whs_d3.secreted	whs_d7.secreted				asp_d7.hiTrans		pin_d7.hiTrans		whs_d7.hiTrans	asp.pin.whs.above2	asp.pin.whs.above2	5.20402	6.29439	11.7095	10.2362	12.7184	13.9497	10.7243	12.9793	5.53918	6.79428	5.26698	3.551	6.66788	5.85988	GH43										2933 4143	hydrolase_activity,_hydrolyzing_O-glycosyl_compounds carbohydrate_metabolic_process	molecular_function biological_process	GO:0004553 GO:0005975	yes
1436433	14												asp_d7.hiTrans		pin_d7.hiTrans		whs_d7.hiTrans	asp.pin.whs.above2	asp.pin.whs.above2	6.26436	6.54778	8.57213	11.7898	11.0799	13.9817	8.45124	13.5827	2.19873	4.70046	2.1156	5.00242	6.98002	6.62266						3.4.14.9	Tripeptidyl-peptidase_I				2700 4639 5908 11413	subtilase_activity proteolysis serine-type_peptidase_activity tripeptidyl-peptidase_I_activity	molecular_function biological_process	GO:0004289 GO:0006508 GO:0008236 GO:0019131	yes
1436631	14												asp_d7.hiTrans		pin_d7.hiTrans		whs_d7.hiTrans	asp.pin.whs.above2	asp.pin.whs.above2	5.81953	5.60005	8.80696	10.2279	9.94841	13.2025	9.11764	11.5536	2.90584	4.17934	3.18486	4.45251	7.35079	5.74404		KOG3043	Predicted_hydrolase_related_to_dienelactone_hydrolase	General_function_prediction_only	POORLY_CHARACTERIZED						9985	hydrolase_activity	molecular_function	GO:0016787
1437837	14			asp_d3.secreted	asp_d7.secreted	pin_d3.secreted	pin_d7.secreted	whs_d3.secreted	whs_d7.secreted				asp_d7.hiTrans		pin_d7.hiTrans		whs_d7.hiTrans	asp.pin.whs.above2	asp.pin.whs.above2	4.76075	5.84686	10.536	10.925	9.81883	12.9023	8.7073	14.1548	5.15158	4.91273	3.83112	4.60513	6.58664	7.68302	CBM1-GH10										2933 3782 4143 13137	hydrolase_activity,_hydrolyzing_O-glycosyl_compounds extracellular_region carbohydrate_metabolic_process cellulose_binding	molecular_function cellular_component biological_process	GO:0004553 GO:0005576 GO:0005975 GO:0030248	yes
1438246	14			asp_d3.secreted	asp_d7.secreted	pin_d3.secreted	pin_d7.secreted	whs_d3.secreted	whs_d7.secreted				asp_d7.hiTrans		pin_d7.hiTrans		whs_d7.hiTrans	asp.pin.whs.above2	asp.pin.whs.above2	6.52194	7.69871	10.8899	11.87	11.294	12.3715	11.4765	12.475	4.23736	4.7444	4.86029	4.08664	4.57378	4.71021	CE8										3824 13460 18059	cell_wall pectinesterase_activity cell_wall_modification	cellular_component molecular_function biological_process	GO:0005618 GO:0030599 GO:0042545	yes
1466289	14	mal_d3.secreted				pin_d3.secreted	pin_d7.secreted						asp_d7.hiTrans		pin_d7.hiTrans		whs_d7.hiTrans	asp.pin.whs.above2	asp.pin.whs.above2	6.99871	7.20295	9.90326	11.1866	10.0129	12.2633	9.77244	11.8963	2.80717	3.17946	2.689	3.88516	4.89968	4.54368											2290	catalytic_activity	molecular_function	GO:0003824	yes
1467772	14				asp_d7.secreted		pin_d7.secreted	whs_d3.secreted	whs_d7.secreted				asp_d7.hiTrans		pin_d7.hiTrans		whs_d7.hiTrans	asp.pin.whs.above2	asp.pin.whs.above2	5.50017	6.76608	12.2994	13.4414	11.358	12.8163	11.0082	15.9409	5.81028	5.14947	4.85227	5.83744	5.85811	8.26228	GH131-CBM1	KOG1216	von_Willebrand_factor_and_related_coagulation_proteins	Extracellular_structures Defense_mechanisms	CELLULAR_PROCESSES_AND_SIGNALING						2933 3782 4143 13137	hydrolase_activity,_hydrolyzing_O-glycosyl_compounds extracellular_region carbohydrate_metabolic_process cellulose_binding	molecular_function cellular_component biological_process	GO:0004553 GO:0005576 GO:0005975 GO:0030248	yes
1470260	14			asp_d3.secreted	asp_d7.secreted		pin_d7.secreted	whs_d3.secreted	whs_d7.secreted				asp_d7.hiTrans		pin_d7.hiTrans		whs_d7.hiTrans	asp.pin.whs.above2	asp.pin.whs.above2	6.68748	6.94757	11.0027	13.6176	10.0006	13.3301	9.98488	15.8026	4.02179	3.09521	2.95689	6.13921	6.36607	8.28719	CBM1-CE15	KOG1216	von_Willebrand_factor_and_related_coagulation_proteins	Extracellular_structures Defense_mechanisms	CELLULAR_PROCESSES_AND_SIGNALING						2933 3782 4143 13137	hydrolase_activity,_hydrolyzing_O-glycosyl_compounds extracellular_region carbohydrate_metabolic_process cellulose_binding	molecular_function cellular_component biological_process	GO:0004553 GO:0005576 GO:0005975 GO:0030248	yes
1477222	14												asp_d7.hiTrans		pin_d7.hiTrans		whs_d7.hiTrans	asp.pin.whs.above2	asp.pin.whs.above2	3.0876	5.66346	11.6695	11.33	12.7339	12.8513	10.232	14.4073	7.20256	8.24588	6.41833	5.18773	6.59582	8.0227															yes
448186	15														pin_d7.hiTrans		whs_d7.hiTrans	asp.pin.whs.above2	asp.pin.whs.above2	2.02846	5.5463	11.4878	13.523	9.89175	13.0417	5.5051	12.7199	7.21522	6.18748		7.13528	6.75036	6.34648
793241	15							whs_d3.secreted	whs_d7.secreted						pin_d7.hiTrans		whs_d7.hiTrans	asp.pin.whs.above2	asp.pin.whs.above2	4.41086	5.24897	8.64994	10.6062	9.0247	10.2152	8.43924	13.8707	3.50323	4.1163	3.66256	4.95394	4.3288	7.63033	AA9														yes
1364528	15	mal_d3.secreted	mal_d7.secreted	asp_d3.secreted	asp_d7.secreted	pin_d3.secreted	pin_d7.secreted	whs_d3.secreted	whs_d7.secreted						pin_d7.hiTrans		whs_d7.hiTrans	asp.pin.whs.above2	asp.pin.whs.above2	5.30453	6.03743	12.1474	10.3098	11.6148	11.1195	9.54742	10.1079	6.48716	6.12071	4.13974	4.19592	4.75509	3.78606											2290	catalytic_activity	molecular_function	GO:0003824	yes
1366028	15			asp_d3.secreted	asp_d7.secreted		pin_d7.secreted	whs_d3.secreted	whs_d7.secreted						pin_d7.hiTrans		whs_d7.hiTrans	asp.pin.whs.above2	asp.pin.whs.above2	4.85435	5.37885	11.7653	12.6703	8.58145	9.1538	9.80637	11.9251	5.64563		3.9306	6.17617	3.94799	5.58794	GH7										2933 4143	hydrolase_activity,_hydrolyzing_O-glycosyl_compounds carbohydrate_metabolic_process	molecular_function biological_process	GO:0004553 GO:0005975	yes
1368062	15														pin_d7.hiTrans		whs_d7.hiTrans	asp.pin.whs.above2	asp.pin.whs.above2	6.28863	6.05063	10.9804	10.6213	10.2948	11.2261	10.1185	11.2452	4.53928	3.88972	3.83445	4.23195	4.80116	4.82097
1369390	15							whs_d3.secreted	whs_d7.secreted						pin_d7.hiTrans		whs_d7.hiTrans	asp.pin.whs.above2	asp.pin.whs.above2	5.37866	5.80228	10.5021	9.58014	9.98141	11.3645	8.61865	12.6843	4.91088	4.57931	3.07627	3.70285	5.33623	6.59207	AA9														yes
1389216	15			asp_d3.secreted	asp_d7.secreted	pin_d3.secreted	pin_d7.secreted	whs_d3.secreted	whs_d7.secreted						pin_d7.hiTrans		whs_d7.hiTrans	asp.pin.whs.above2	asp.pin.whs.above2	5.07106	5.45589	12.174	9.1168	11.0046	10.6945	11.1876	11.3108	6.06272	5.16439	5.28319	3.24357	4.64803	5.09934	GH7										2933 4143	hydrolase_activity,_hydrolyzing_O-glycosyl_compounds carbohydrate_metabolic_process	molecular_function biological_process	GO:0004553 GO:0005975	yes
1417214	15				asp_d7.secreted			whs_d3.secreted	whs_d7.secreted						pin_d7.hiTrans		whs_d7.hiTrans	asp.pin.whs.above2	asp.pin.whs.above2	4.16125	5.43767	11.2272	12.7884	9.2798	9.93424	11.368	14.7298	6.3596	4.68734	6.69912	6.84124	4.48139	8.68508	AA9														yes
1429791	15			asp_d3.secreted	asp_d7.secreted		pin_d7.secreted	whs_d3.secreted	whs_d7.secreted						pin_d7.hiTrans		whs_d7.hiTrans	asp.pin.whs.above2	asp.pin.whs.above2	4.50282	5.33237	11.7263	10.7583	10.2992	11.8667	9.66248	13.6611	5.98246	5.02598	4.21918	4.62507	6.13997	7.1846	CBM1-GH5_5										2933 3782 4143 13137	hydrolase_activity,_hydrolyzing_O-glycosyl_compounds extracellular_region carbohydrate_metabolic_process cellulose_binding	molecular_function cellular_component biological_process	GO:0004553 GO:0005576 GO:0005975 GO:0030248	yes
1430659	15														pin_d7.hiTrans		whs_d7.hiTrans	asp.pin.whs.above2	asp.pin.whs.above2	3.7435	4.11862	10.5478	12.2326	8.14052	10.65	6.56897	12.8494	5.80225	3.75756		7.05793	6.27867	7.86226	AA9														yes
1430912	15	mal_d3.secreted		asp_d3.secreted	asp_d7.secreted	pin_d3.secreted	pin_d7.secreted	whs_d3.secreted	whs_d7.secreted						pin_d7.hiTrans		whs_d7.hiTrans	asp.pin.whs.above2	asp.pin.whs.above2	4.10563	5.67592	8.85575	11.6381	8.96978	12.4384	5.87968	14.4734	4.41037	4.76752		5.66227	6.44931	8.4863		KOG1282	Serine_carboxypeptidases_(lysosomal_cathepsin_A)	Posttranslational_modification,_protein_turnover,_chaperones Amino_acid_transport_and_metabolism	CELLULAR_PROCESSES_AND_SIGNALING METABOLISM	3.4.16.5	Carboxypeptidase_C				2623 4639 2624 2685	serine_carboxypeptidase_activity proteolysis carboxypeptidase_C_activity vacuolar_carboxypeptidase_Y	molecular_function biological_process	GO:0004185 GO:0006508 GO:0004186 GO:0004258	yes
1431101	15				asp_d7.secreted										pin_d7.hiTrans		whs_d7.hiTrans	asp.pin.whs.above2	asp.pin.whs.above2	4.99876	6.45515	15.0749	15.1427	8.36331	7.58802	8.93446	11.0058	9.34803	3.23394	3.54345	8.11598		4.19847	AA2										2976 4283 5077 12251	peroxidase_activity electron_transport response_to_oxidative_stress heme_binding	molecular_function biological_process	GO:0004601 GO:0006118 GO:0006979 GO:0020037	yes
1437297	15			asp_d3.secreted		pin_d3.secreted	pin_d7.secreted	whs_d3.secreted							pin_d7.hiTrans		whs_d7.hiTrans	asp.pin.whs.above2	asp.pin.whs.above2	3.54146	6.03397	12.8908	8.05708	12.6904	13.1562	8.83704	10.0607	7.56329	7.42263	4.13556		5.98742	3.44179															yes
1437703	15				asp_d7.secreted				whs_d7.secreted						pin_d7.hiTrans		whs_d7.hiTrans	asp.pin.whs.above2	asp.pin.whs.above2	5.84195	5.86303	12.4842	10.9906	9.84872	11.6399	9.22476	11.0551	6.30638	3.91463	3.2239	5.08295	5.4778	4.89203	CE16														yes
1439153	15				asp_d7.secreted	pin_d3.secreted			whs_d7.secreted						pin_d7.hiTrans		whs_d7.hiTrans	asp.pin.whs.above2	asp.pin.whs.above2	5.93582	6.52417	11.4345	11.4494	10.6675	11.3279	9.76117	11.2268	5.34931	4.75013	3.76961	4.83912	4.70355	4.60627															yes
1439310	15	mal_d3.secreted		asp_d3.secreted	asp_d7.secreted	pin_d3.secreted	pin_d7.secreted	whs_d3.secreted	whs_d7.secreted						pin_d7.hiTrans		whs_d7.hiTrans	asp.pin.whs.above2	asp.pin.whs.above2	4.57046	5.76118	10.131	11.0281	10.2527	11.9538	10.6002	12.1321	5.19274	5.49198	5.75005	4.95556	5.84844	5.98309	GH28					3.2.1.67	Galacturan_1,4-alpha-galacturonidase	Starch_and_sucrose_metabolism	Metabolism_of_Complex_Carbohydrates	METABOLIC	3023 4143 22318	polygalacturonase_activity carbohydrate_metabolic_process galacturan_1,4-alpha-galacturonidase_activity	molecular_function biological_process	GO:0004650 GO:0005975 GO:0047911	yes
1446047	15														pin_d7.hiTrans		whs_d7.hiTrans	asp.pin.whs.above2	asp.pin.whs.above2	6.70418	6.85197	10.9208	11.408	10.0416	10.1432	10.908	10.9934	4.15781	3.3292	4.14628	4.51959	3.28553	4.0992	GH28					3.2.1.67	Galacturan_1,4-alpha-galacturonidase	Starch_and_sucrose_metabolism	Metabolism_of_Complex_Carbohydrates	METABOLIC	3023 4143 22318	polygalacturonase_activity carbohydrate_metabolic_process galacturan_1,4-alpha-galacturonidase_activity	molecular_function biological_process	GO:0004650 GO:0005975 GO:0047911	yes
1446065	15				asp_d7.secreted				whs_d7.secreted						pin_d7.hiTrans		whs_d7.hiTrans	asp.pin.whs.above2	asp.pin.whs.above2	3.63011	4.92863	11.9617	10.9328	9.24605	11.8115	9.60045	11.1845	7.87734	5.41586	5.60023	5.89344	6.66818	5.99139											4758 9986	lipid_metabolic_process hydrolase_activity,_acting_on_ester_bonds	biological_process molecular_function	GO:0006629 GO:0016788
1447350	15														pin_d7.hiTrans		whs_d7.hiTrans	asp.pin.whs.above2	asp.pin.whs.above2	3.24355	4.69619	11.7826	12.1735	11.068	11.5961	12.3994	10.4469	7.79267	7.16173	8.38302	7.24708	6.71625	5.55773
1466495	15							whs_d3.secreted	whs_d7.secreted						pin_d7.hiTrans		whs_d7.hiTrans	asp.pin.whs.above2	asp.pin.whs.above2	3.9693	5.36511	8.51335	11.1766	10.7179	11.8004	11.746	13.1795	3.47897	5.76453	6.7668	5.21427	5.49092	6.80105	AA9														yes
1468641	15							whs_d3.secreted	whs_d7.secreted						pin_d7.hiTrans		whs_d7.hiTrans	asp.pin.whs.above2	asp.pin.whs.above2	5.4813	6.17862	11.9251	11.3784	10.9524	11.6763	10.2658	11.4687	6.19406	5.36198	4.58721	4.88184	5.12673	4.93865		KOG1516	Carboxylesterase_and_related_proteins	General_function_prediction_only	POORLY_CHARACTERIZED						2543	cholinesterase_activity	molecular_function	GO:0004104
1472584	15														pin_d7.hiTrans		whs_d7.hiTrans	asp.pin.whs.above2	asp.pin.whs.above2	5.28996	5.90542	11.2692	11.2673	9.22538	10.8081	8.14942	14.0931	5.57587	3.74602	2.69429	4.90789	4.94905	7.73044	CBM1-X146										2933 3782 4143 13137	hydrolase_activity,_hydrolyzing_O-glycosyl_compounds extracellular_region carbohydrate_metabolic_process cellulose_binding	molecular_function cellular_component biological_process	GO:0004553 GO:0005576 GO:0005975 GO:0030248	yes
271638	16																	asp.pin.whs.above2	asp.pin.whs.above2	2.87572	3.95902	10.5502	9.39179	10.692	9.7541	10.8137	12.1739	7.02986	7.17949	7.53986	5.15441	5.55784	7.82734															yes
424576	16																	asp.pin.whs.above2	asp.pin.whs.above2	5.98378	6.4212	9.99246	10.8123	9.56527	9.76023	9.85186	10.2778	3.76737	3.43352	3.6218	3.48243	2.5124	2.98161
632309	16																	asp.pin.whs.above2	asp.pin.whs.above2	5.5207	6.12971	9.5652	11.4126	10.1366	10.1376	11.2585	9.52274	3.8106	4.61298	5.43454	4.99632	4.04619	3.20527		KOG2628	Farnesyl_cysteine-carboxyl_methyltransferase	Posttranslational_modification,_protein_turnover,_chaperones	CELLULAR_PROCESSES_AND_SIGNALING						3042 4614 9321	protein-S-isoprenylcysteine_O-methyltransferase_activity C-terminal_protein_amino_acid_methylation integral_to_membrane	molecular_function biological_process cellular_component	GO:0004671 GO:0006481 GO:0016021	yes
702193	16																	asp.pin.whs.above2	asp.pin.whs.above2	5.05558	5.30508	13.3099	11.9342	12.2862	9.40064	10.7259	9.49722	7.72243	6.8924	5.34502	6.39959	3.79391	3.96103		KOG3544	Collagens_(type_IV_and_type_XIII),_and_related_proteins	Extracellular_structures	CELLULAR_PROCESSES_AND_SIGNALING
996145	16																	asp.pin.whs.above2	asp.pin.whs.above2	4.03579	4.56459	11.6081	11.1743	11.0401	10.9962	9.73412	9.57109	7.06653	6.80572	5.27129	6.25325	6.30587	4.72679
1363452	16	mal_d3.secreted						whs_d3.secreted	whs_d7.secreted									asp.pin.whs.above2	asp.pin.whs.above2	6.15605	6.68631	10.1068	9.67537	11.3765	11.0523	11.1826	9.71846	3.78977	5.12927	5.08444	2.84993	4.17657	2.87601											2290	catalytic_activity	molecular_function	GO:0003824	yes
1372078	16																	asp.pin.whs.above2	asp.pin.whs.above2	5.6383	7.31779	11.4583	10.3426	9.64188	9.05045	11.1034	10.6778	5.62648	3.92034	5.30769	2.92747	1.62089	3.18732
1375860	16																	asp.pin.whs.above2	asp.pin.whs.above2	4.78534	5.13778	9.08769	9.31975	10.8274	11.9908	10.272	9.14973	4.14262	5.98282	5.29781	4.18772	6.66047	3.93709		KOG4297	C-type_lectin	Signal_transduction_mechanisms Defense_mechanisms	CELLULAR_PROCESSES_AND_SIGNALING										yes
1376269	16				asp_d7.secreted				whs_d7.secreted									asp.pin.whs.above2	asp.pin.whs.above2	5.17108	5.53576	11.1402	11.8692	9.01294	10.1044	11.0926	9.67663	5.59605	3.90991	5.49783	5.99555	4.45883	3.91365	AA5_1														yes
1377160	16																	asp.pin.whs.above2	asp.pin.whs.above2	4.82579	5.89513	12.8522	12.632	7.51617	8.87103	7.29402	9.07181	7.55929	2.52233	2.29582	5.80757	2.36028	2.42495	CBM1-CE1										2933 3782 4143 13137	hydrolase_activity,_hydrolyzing_O-glycosyl_compounds extracellular_region carbohydrate_metabolic_process cellulose_binding	molecular_function cellular_component biological_process	GO:0004553 GO:0005576 GO:0005975 GO:0030248	yes
1378300	16																	asp.pin.whs.above2	asp.pin.whs.above2	6.10771	6.35852	10.7018	9.63274	11.266	10.0741	9.65744	10.8501	4.43552	4.99489	3.48572	3.16822	3.71207	4.31007
1408204	16																	asp.pin.whs.above2	asp.pin.whs.above2	6.45128	5.74739	11.2988	11.565	10.0205	9.67268	12.5908	9.62582	4.62187	3.51642	5.87525	5.44044	3.76428	3.64694		KOG3346	Phosphatidylethanolamine_binding_protein	General_function_prediction_only	POORLY_CHARACTERIZED										yes
1419800	16																	asp.pin.whs.above2	asp.pin.whs.above2	6.10456	4.96685	13.5029	13.1423	8.34257	8.45775	10.7706	9.74163	7.1209	2.23521	4.48187	7.75746	3.24835	4.41882											3531 3824	structural_constituent_of_cell_wall cell_wall	molecular_function cellular_component	GO:0005199 GO:0005618	yes
1426850	16			asp_d3.secreted	asp_d7.secreted		pin_d7.secreted	whs_d3.secreted	whs_d7.secreted									asp.pin.whs.above2	asp.pin.whs.above2	5.8179	5.27428	12.44	9.50519	9.21943	8.80797	7.62854	10.6698	5.97002	3.00821		3.80039	3.4707	4.80767	CBM1-GH10										2933 3782 4143 13137	hydrolase_activity,_hydrolyzing_O-glycosyl_compounds extracellular_region carbohydrate_metabolic_process cellulose_binding	molecular_function cellular_component biological_process	GO:0004553 GO:0005576 GO:0005975 GO:0030248	yes
1429888	16	mal_d3.secreted			asp_d7.secreted			whs_d3.secreted	whs_d7.secreted									asp.pin.whs.above2	asp.pin.whs.above2	4.98073	5.35583	12.0352	11.6757	10.6371	9.91447	11.1858	10.2998	6.85542	5.46757	6.01185	6.15646	4.4364	4.94325	AA3_2	KOG1238	Glucose_dehydrogenase/choline_dehydrogenase/mandelonitrile_lyase_(GMC_oxidoreductase_family)	General_function_prediction_only	POORLY_CHARACTERIZED	1.1.99.1	Choline_dehydrogenase	Glycine,_serine_and_threonine_metabolism	Amino_Acid_Metabolism	METABOLIC	9821 23919 4234 6431	oxidoreductase_activity,_acting_on_CH-OH_group_of_donors FAD_binding alcohol_metabolic_process choline_dehydrogenase_activity	molecular_function biological_process	GO:0016614 GO:0050660 GO:0006066 GO:0008812	yes
1434156	16																	asp.pin.whs.above2	asp.pin.whs.above2	5.53256	5.59588	11.2705	11.2317	10.2886	9.4473	11.4281	10.3839	5.6218	4.63841	5.75746	5.51006	3.78551	4.72731											2175 5846 15094	nucleic_acid_binding methyltransferase_activity methylation	molecular_function biological_process	GO:0003676 GO:0008168 GO:0032259
1440726	16																	asp.pin.whs.above2	asp.pin.whs.above2	4.52031	4.95703	9.39667	10.1828	10.7238	10.8491	11.855	10.0108	4.71065	6.22875	6.99262	4.92022	5.55306	4.76767						1.-.-.-	Oxidoreductases				4283 9710 19203 19290 19347 24588	electron_transport oxidoreductase_activity F420H2_dehydrogenase_activity sulfur_oxygenase_reductase_activity malolactic_enzyme_activity regulation_of_oxidoreductase_activity	biological_process molecular_function	GO:0006118 GO:0016491 GO:0043738 GO:0043826 GO:0043883 GO:0051341
1443603	16																	asp.pin.whs.above2	asp.pin.whs.above2	5.19405	5.37864	10.9725	11.1553	11.0662	10.6514	11.5083	10.0036	5.59836	5.83682	6.14501	5.61696	5.18613	4.48364															yes
1444114	16	mal_d3.secreted		asp_d3.secreted	asp_d7.secreted	pin_d3.secreted	pin_d7.secreted	whs_d3.secreted	whs_d7.secreted									asp.pin.whs.above2	asp.pin.whs.above2	4.89396	6.14836	13.2307	10.91	11.4319	10.1053	13.9998	10.188	7.92318	6.20927	8.80098	4.57672	3.82188	3.98291						3.4.14.9	Tripeptidyl-peptidase_I				2700 4639 5908 11413	subtilase_activity proteolysis serine-type_peptidase_activity tripeptidyl-peptidase_I_activity	molecular_function biological_process	GO:0004289 GO:0006508 GO:0008236 GO:0019131
1448251	16																	asp.pin.whs.above2	asp.pin.whs.above2	4.93713	5.00283	9.9504	9.95604	10.6565	10.8849	9.47504	9.48621	4.92861	5.63035	4.45261	4.82749	5.73618	4.35226
1448556	16																	asp.pin.whs.above2	asp.pin.whs.above2	5.8246	7.23334	14.8845	13.6518	7.87031	8.15437	13.7144	10.0894	8.72528	1.98132	7.57465	6.14766		2.86226											5849	O-methyltransferase_activity	molecular_function	GO:0008171
1463251	16																	asp.pin.whs.above2	asp.pin.whs.above2	7.24547	5.76423	11.3545	11.3167	10.3024	9.52914	11.1066	10.9717	4.03664	3.07163	3.78908	5.38255	3.61458	5.02185
1470261	16																	asp.pin.whs.above2	asp.pin.whs.above2	2.51558	5.5739	11.846	9.70612	9.46809	9.6593	9.88779	9.11532	8.77354	6.54713	6.87196	4.06964	3.87713	3.33612	CE15														yes
1473478	16																	asp.pin.whs.above2	asp.pin.whs.above2	7.49387	6.74414	10.6619	10.3788	9.95414	9.51993	10.6459	10.7259	3.08717	2.40777	3.1464	3.60491	2.73185	3.94177
459887	17																	asp.pin.whs.above2	asp.pin.whs.above2	7.07101	7.3869	10.0251	9.70488	10.1806	10.2438	10.461	9.4319	2.73183	2.85862	3.08324																		yes
679895	17																	asp.pin.whs.above2	asp.pin.whs.above2	7.84992	5.07431	7.6656	9.84415	12.9477	9.26137	13.7532	9.1809		5.03256	5.66181	4.61848	3.83523	3.74031
1360083	17	mal_d3.secreted			asp_d7.secreted	pin_d3.secreted	pin_d7.secreted	whs_d3.secreted	whs_d7.secreted									asp.pin.whs.above2	asp.pin.whs.above2	5.31728	5.80117	10.8574	9.94198	8.98046	7.31568	10.7615	8.40999	5.46723	3.62324	5.42548	4.09331	1.48777	2.5986		KOG1114	Tripeptidyl_peptidase_II	Posttranslational_modification,_protein_turnover,_chaperones	CELLULAR_PROCESSES_AND_SIGNALING	3.4.21.-	Serine_endopeptidases				2700 4639 5812 5915 6602 10004	subtilase_activity proteolysis pancreatic_elastase_activity plasminogen_activator_activity serine-type_signal_peptidase_activity proprotein_convertase_activity	molecular_function biological_process	GO:0004289 GO:0006508 GO:0008132 GO:0008243 GO:0008991 GO:0016808
1378088	17																	asp.pin.whs.above2	asp.pin.whs.above2	6.79081	4.77151	11.8249	10.8028	11.079	7.29235	12.7784	6.87311	4.84291	4.16165	5.93407	5.98334	2.45465	2.03349		KOG0053	Cystathionine_beta-lyases/cystathionine_gamma-synthases	Amino_acid_transport_and_metabolism	METABOLISM						4650 13063 9964 2414	amino_acid_metabolic_process pyridoxal_phosphate_binding transferase_activity,_transferring_alkyl_or_aryl_(other_than_methyl)_groups O-acetylhomoserine_aminocarboxypropyltransferase_activity	biological_process molecular_function	GO:0006520 GO:0030170 GO:0016765 GO:0003961
1402619	17																	asp.pin.whs.above2	asp.pin.whs.above2	4.37439	4.77477	10.3403	9.02626	9.99239	9.02422	10.1838	7.99931	5.8054	5.49428	5.66156	4.03248	3.95644	2.97242		KOG1869	Splicing_coactivator_SRm160/300,_subunit_SRm300	RNA_processing_and_modification	INFORMATION_STORAGE_AND_PROCESSING
1420090	17																	asp.pin.whs.above2	asp.pin.whs.above2	6.39069	5.21506	10.5976	11.6321	7.1585	7.43116	10.5842	9.18026	4.01675		3.99278	6.08079	2.16111	3.86451		KOG2262	Sexual_differentiation_process_protein_ISP4	Signal_transduction_mechanisms	CELLULAR_PROCESSES_AND_SIGNALING						2628 4639	aspartic-type_endopeptidase_activity proteolysis	molecular_function biological_process	GO:0004190 GO:0006508
1424822	17																	asp.pin.whs.above2	asp.pin.whs.above2	5.35199	5.97131	10.3986	9.48604	10.4055	8.98878	10.013	8.4261	4.92277	4.98487	4.54201	3.55425	2.97538	2.41834
1425384	17																	asp.pin.whs.above2	asp.pin.whs.above2	6.52543	6.3291	11.5895	9.89042	11.6487	9.03923	11.0908	10.1761	4.92972	4.99743	4.42976	3.39562	2.81009	3.67975
1430513	17																	asp.pin.whs.above2	asp.pin.whs.above2	6.98525	5.94814	8.06652	10.4814	9.88689	6.9968	12.8563	10.3489		2.75643	5.80973	4.564		4.2311
1435229	17	mal_d3.secreted		asp_d3.secreted	asp_d7.secreted		pin_d7.secreted	whs_d3.secreted	whs_d7.secreted									asp.pin.whs.above2	asp.pin.whs.above2	7.09273	6.30883	10.3175	9.51801	11.2191	9.84249	10.5869	8.75426	2.95793	3.85527	3.31611	2.70988	2.87974																yes
1437681	17	mal_d3.secreted			asp_d7.secreted			whs_d3.secreted	whs_d7.secreted									asp.pin.whs.above2	asp.pin.whs.above2	6.14478	7.5118	12.2216	9.51367	8.06189	9.00307	10.7751	9.18217	5.94425	1.89221	4.53578	1.98541		1.59619		KOG4389	Acetylcholinesterase/Butyrylcholinesterase	Signal_transduction_mechanisms	CELLULAR_PROCESSES_AND_SIGNALING	3.1.1.1	Carboxylesterase				2533	carboxylesterase_activity	molecular_function	GO:0004091	yes
1439379	17																	asp.pin.whs.above2	asp.pin.whs.above2	5.4071	5.13278	9.98047	9.27309	9.9189	9.16568	9.51531	8.4224	4.44979	4.39162	3.99154	3.66977	3.59273	2.83957
1439628	17																	asp.pin.whs.above2	asp.pin.whs.above2	7.33339	5.25897	9.18671	8.75965	10.88	8.78691	10.2786	10.4734	1.83589	3.51163	2.86902	3.45303	3.4654	5.11124															yes
1441479	17	mal_d3.secreted			asp_d7.secreted		pin_d7.secreted	whs_d3.secreted	whs_d7.secreted									asp.pin.whs.above2	asp.pin.whs.above2	6.86909	7.2422	10.6406	10.0568	9.43568	9.08014	11.7233	8.74844	3.63513	2.55052	4.77032	2.66059	1.72667																yes
1442642	17																	asp.pin.whs.above2	asp.pin.whs.above2	6.29987	5.54124	13.2038	9.68652	7.56933	7.05722	10.1442	8.18245	6.43804		4.06	3.98973		2.44975		KOG1417	Homogentisate_1,2-dioxygenase	Amino_acid_transport_and_metabolism	METABOLISM	1.13.11.5	Homogentisate_1,2-dioxygenase	Styrene_degradation Tyrosine_metabolism	Biodegradation_of_Xenobiotics Amino_Acid_Metabolism	METABOLIC	2809 4689 4700	homogentisate_1,2-dioxygenase_activity L-phenylalanine_catabolic_process tyrosine_metabolic_process	molecular_function biological_process	GO:0004411 GO:0006559 GO:0006570
1450042	17																	asp.pin.whs.above2	asp.pin.whs.above2	5.78063	5.80258	10.1705	10.0996	10.4148	8.20569	11.0842	9.34868	4.2455	4.51927	5.18592	4.21503	2.44363	3.47641						1.-.-.-	Oxidoreductases				4283 9710 19203 19290 19347 24588	electron_transport oxidoreductase_activity F420H2_dehydrogenase_activity sulfur_oxygenase_reductase_activity malolactic_enzyme_activity regulation_of_oxidoreductase_activity	biological_process molecular_function	GO:0006118 GO:0016491 GO:0043738 GO:0043826 GO:0043883 GO:0051341
1460751	17																	asp.pin.whs.above2	asp.pin.whs.above2	7.1903	7.40309	10.9164	9.69298	10.3447	9.45675	10.4937	9.12379	3.56377	3.01491	3.22164
1461571	17																	asp.pin.whs.above2	asp.pin.whs.above2	6.4242	6.55403	7.09589	10.047	11.6758	8.9591	13.6105	9.09111		5.05255	7.00501	3.45244		2.38854		KOG1187	Serine/threonine_protein_kinase	Signal_transduction_mechanisms	CELLULAR_PROCESSES_AND_SIGNALING
1462033	17																	asp.pin.whs.above2	asp.pin.whs.above2	5.5592	4.7381	10.0746	8.6619	10.012	9.21212	10.2212	8.61801	4.40728	4.34816	4.54704	3.75275	4.23633	3.70365											3042 4614 9321	protein-S-isoprenylcysteine_O-methyltransferase_activity C-terminal_protein_amino_acid_methylation integral_to_membrane	molecular_function biological_process cellular_component	GO:0004671 GO:0006481 GO:0016021	yes
1465383	17																	asp.pin.whs.above2	asp.pin.whs.above2	6.06732	5.87575	10.228	9.78874	10.6673	8.77459	10.019	8.59035	4.06822	4.49442	3.85776	3.8861	2.77086	2.58015
1471389	17																	asp.pin.whs.above2	asp.pin.whs.above2	5.95903	6.23609	9.73611	11.1939	7.36192	7.84087	11.1572	8.97595	3.67406		5.10177	4.797		2.67064						3.4.14.9	Tripeptidyl-peptidase_I				2700 4639 5908 11413	subtilase_activity proteolysis serine-type_peptidase_activity tripeptidyl-peptidase_I_activity	molecular_function biological_process	GO:0004289 GO:0006508 GO:0008236 GO:0019131	yes
1476423	17																	asp.pin.whs.above2	asp.pin.whs.above2	6.02587	6.49555	10.4401	10.0735	9.20577	8.74776	10.2389	9.91181	4.3321	3.13959	4.16319	3.53941	2.27355	3.38952
1479460	17																	asp.pin.whs.above2	asp.pin.whs.above2	6.50613	6.40504	10.6749	10.7972	10.6175	8.8463	10.96	9.43469	4.03353	4.06712	4.25917	4.40439	2.38794	2.9784
1480292	17	mal_d3.secreted		asp_d3.secreted	asp_d7.secreted	pin_d3.secreted	pin_d7.secreted	whs_d3.secreted	whs_d7.secreted									asp.pin.whs.above2	asp.pin.whs.above2	3.99805	4.67963	8.76783	8.74998	10.1231	10.6488	9.91788	9.07238	4.56137	5.96268	5.77138	3.77793	5.63668	4.0736															yes
675342	18																	asp.pin.whs.above2		6.44577	5.92708	10.3607	8.88803	10.7097	9.93255	9.92075	7.93223	3.75826	4.09487	3.33503	2.59095	3.48084
891352	18																	asp.pin.whs.above2		7.70649	7.07528	10.1645	9.21426	10.4001	8.93539	9.92957	7.628	2.42933	2.6878	2.18456	2.18107	1.90332			KOG4178	Soluble_epoxide_hydrolase	Lipid_transport_and_metabolism	METABOLISM						2290 3546 3708 4927	catalytic_activity transporter_activity binding transport	molecular_function biological_process	GO:0003824 GO:0005215 GO:0005488 GO:0006810
1060546	18																	asp.pin.whs.above2		6.96119	6.79949	10.5226	8.06463	10.7175	8.53019	11.2977	7.55786	3.51498	3.7874	4.25465		1.66364
1104708	18																	asp.pin.whs.above2		7.15926	7.98656	9.6959	9.62216	10.3121	8.97799	9.19679	8.69403	2.5012	3.12442	2.05017	1.61433
1273531	18	mal_d3.secreted	mal_d7.secreted	asp_d3.secreted		pin_d3.secreted												asp.pin.whs.above2		6.71231	7.19952	10.9768	8.36902	9.62987	10.3769	9.92543	9.0142	4.06451	2.77108	3.01233		2.61634			KOG4157	beta-1,6-N-acetylglucosaminyltransferase,_contains_WSC_domain	Carbohydrate_transport_and_metabolism Posttranslational_modification,_protein_turnover,_chaperones	METABOLISM CELLULAR_PROCESSES_AND_SIGNALING						2290	catalytic_activity	molecular_function	GO:0003824	yes
1362447	18																	asp.pin.whs.above2		5.14362	5.76796	9.40308	8.06724	11.9273	9.17933	9.7227	7.14788	4.03908	6.34794	4.45529		2.82002			KOG0157	Cytochrome_P450_CYP4/CYP19/CYP26_subfamilies	Lipid_transport_and_metabolism Secondary_metabolites_biosynthesis,_transport_and_catabolism	METABOLISM	1.14.-.-	Acting_on_paired_donors,_with_incorporation_or_reduction_of	gamma-Hexachlorocyclohexane_degradation Ascorbate_and_aldarate_metabolism Flavonoids,_stilbene_and_lignin_biosynthesis Fluorene_degradation	Biodegradation_of_Xenobiotics Carbohydrate_Metabolism Biosynthesis_of_Secondary_Metabolites	METABOLIC	2888 3721 4283 12251 10891 10892 10893 10894 10895 10896 10897 10898 10899 10900 10901 10902 10903 10904 10905 10906 19287	monooxygenase_activity iron_ion_binding electron_transport heme_binding fluorene_oxygenase_activity mono-butyltin_dioxygenase_activity limonene_8-monooxygenase_activity tri-n-butyltin_dioxygenase_activity di-n-butyltin_dioxygenase_activity methylsilanetriol_hydroxylase_activity methyl_tertiary_butyl_ether_3-monooxygenase_activity 4-nitrocatechol_4-monooxygenase_activity 4-chlorophenoxyacetate_mon…	molecular_function biological_process	GO:0004497 GO:0005506 GO:0006118 GO:0020037 GO:0018585 GO:0018586 GO:0018587 GO:0018588 GO:0018589 GO:0018590 GO:0018591 GO:0018592 GO:0018593 GO:0018594 GO:0018595 GO:0018596 GO:0018597 GO:0018598 GO:0018599 GO:0018600 GO:0043823
1366581	18																	asp.pin.whs.above2		7.12905	7.48307	9.2918	9.07215	9.77109	9.05014	9.4911	8.68064
1373945	18																	asp.pin.whs.above2		6.05951	4.34711	9.76471	8.60132	9.43252	8.79289	10.3553	7.67295	3.556	3.24927	4.09699	3.57113	3.78223	2.67647		KOG1515	Arylacetamide_deacetylase	Defense_mechanisms	CELLULAR_PROCESSES_AND_SIGNALING						5830 9985	metabolic_process hydrolase_activity	biological_process molecular_function	GO:0008152 GO:0016787
1399796	18																	asp.pin.whs.above2		7.12206	7.39312	10.8537	10.1169	9.08161	8.18554	10.5984	8.49364	3.66543	1.96331	3.44743	2.67096				KOG1575	Voltage-gated_shaker-like_K+_channel,_subunit_beta/KCNAB	Energy_production_and_conversion	METABOLISM	1.1.1.91	Aryl-alcohol_dehydrogenase_(NADP+)				9710 4930 9321 22091	oxidoreductase_activity potassium_ion_transport integral_to_membrane aryl-alcohol_dehydrogenase_(NADP+)_activity	molecular_function biological_process cellular_component	GO:0016491 GO:0006813 GO:0016021 GO:0047681
1410950	18																	asp.pin.whs.above2		6.4697	7.84135	9.0164	8.93658	10.3175	9.58278	9.8643	9.27938	2.46891	3.73805	3.2813					KOG2565	Predicted_hydrolases_or_acyltransferases_(alpha/beta_hydrolase_superfamily)	General_function_prediction_only	POORLY_CHARACTERIZED						2290 2709 3981 7213 9320 16787	catalytic_activity epoxide_hydrolase_activity microsome response_to_toxin membrane cis-stilbene-oxide_hydrolase_activity	molecular_function cellular_component biological_process	GO:0003824 GO:0004301 GO:0005792 GO:0009636 GO:0016020 GO:0033961
1425344	18																	asp.pin.whs.above2		6.15224	7.08338	9.18359	9.30107	9.94802	10.1134	10.091	8.70222	2.96205	3.62593	3.74167	2.15886	2.79158			KOG2122	Beta-catenin-binding_protein_APC,_contains_ARM_repeats	Signal_transduction_mechanisms Cytoskeleton	CELLULAR_PROCESSES_AND_SIGNALING
1431440	18																	asp.pin.whs.above2		7.69761	6.56349	10.4364	9.12285	11.6123	10.2392	9.9677	8.25492	2.65977	3.84171	2.20348	2.30398	3.37355
1432650	18																	asp.pin.whs.above2		8.36015	6.18586	10.3787	8.89514	9.51361	7.82569	9.41447	8.97835
1433057	18																	asp.pin.whs.above2		6.67378	6.96725	9.04491	8.84903	11.5487	7.37372	10.6439	9.07536	2.35255	4.86756	3.91908	1.82631		2.02232		KOG3855	Monooxygenase_involved_in_coenzyme_Q_(ubiquinone)_biosynthesis	Coenzyme_transport_and_metabolism Energy_production_and_conversion	METABOLISM	1.14.13.7	Phenol_2-monooxygenase	gamma-Hexachlorocyclohexane_degradation Toluene_and_xylene_degradation Nitorobenzene_degradation	Biodegradation_of_Xenobiotics	METABOLIC	4283 9710 2888 4851 5830 10968	electron_transport oxidoreductase_activity monooxygenase_activity aromatic_compound_metabolic_process metabolic_process phenol_2-monooxygenase_activity	biological_process molecular_function	GO:0006118 GO:0016491 GO:0004497 GO:0006725 GO:0008152 GO:0018662
1435705	18																	asp.pin.whs.above2		6.85405	7.26907	10.0428	8.87634	10.4284	9.18813	10.0125	8.15839	3.1432	3.5036	3.10696	1.62945	1.86514
1437097	18																	asp.pin.whs.above2		7.9577	5.62733	10.7271	9.90308	10.7619	8.44625	11.1176	7.25895	2.72545	2.79825	3.05421	4.04403	2.70605			KOG3804	Transcription_factor_NERF_and_related_proteins,_contain_ETS_domain	Transcription	INFORMATION_STORAGE_AND_PROCESSING
1437246	18																	asp.pin.whs.above2		6.40907	6.38057	10.5025	8.91287	10.714	10.0007	9.89312	7.83575	3.96687	4.17345	3.37903	2.36275	3.31954
1437868	18																	asp.pin.whs.above2		7.56586	7.75634	9.78011	9.17985	9.6466	8.21512	9.6069	8.89207	2.14614	2.00494	1.99855																		yes
1440386	18																	asp.pin.whs.above2		7.64568	7.32274	9.54496	9.27879	9.1384	9.39891	10.0305	9.01946	1.86715	1.47259	2.34055	1.78375	1.95151	1.53835						3.5.1.49	Formamidase	Glyoxylate_and_dicarboxylate_metabolism Nitrogen_metabolism Tryptophan_metabolism	Carbohydrate_Metabolism Energy_Metabolism Amino_Acid_Metabolism	METABOLIC	5830 10006 2735	metabolic_process hydrolase_activity,_acting_on_carbon-nitrogen_(but_not_peptide)_bonds,_in_linear_amides formamidase_activity	biological_process molecular_function	GO:0008152 GO:0016811 GO:0004328
1456064	18																	asp.pin.whs.above2		7.28425	7.10408	9.7434	9.61132	10.5655	9.48012	9.6011	8.56721	2.4184	3.31645	2.31589	2.48253	2.33574	1.44407
1457020	18																	asp.pin.whs.above2		7.809	7.45204	9.57174	8.91258	10.0334	9.4502	9.42339	8.70744	1.73835	2.27595	1.60771	1.39944	1.95562	1.20456		KOG4701	Chitinase	Cell_wall/membrane/envelope_biogenesis	CELLULAR_PROCESSES_AND_SIGNALING
1463537	18																	asp.pin.whs.above2		7.44845	6.57296	9.57449	8.07636	9.94153	9.25882	9.71978	8.61068	2.05019	2.47116	2.20563		2.54775	1.8584	GH71					3.2.1.59	Glucan_endo-1,3-alpha-glucosidase				24372	glucan_endo-1,3-alpha-glucosidase_activity	molecular_function	GO:0051118	yes
1464163	18																	asp.pin.whs.above2		7.02596	6.828	10.3178	9.5705	10.6343	9.466	8.62809	6.79269	3.25356	3.58059	1.60192	2.74668	2.59155			KOG2510	SWI-SNF_chromatin-remodeling_complex_protein	Chromatin_structure_and_dynamics	INFORMATION_STORAGE_AND_PROCESSING						2175 3827 5939	nucleic_acid_binding intracellular zinc_ion_binding	molecular_function cellular_component	GO:0003676 GO:0005622 GO:0008270
1471011	18																	asp.pin.whs.above2		7.24938	7.07149	9.90091	9.3411	9.06843	9.00007	9.94455	8.72411	2.61513	1.81679	2.69248	2.24907	1.9886	1.63318
1481424	18																	asp.pin.whs.above2		7.92823	6.35513	9.57506	9.26134	10.2078	9.27018	10.5642	7.87137		2.33518	2.54018	2.50289	2.52123																yes
1485202	18																	asp.pin.whs.above2		6.34678	4.82975	10.043	7.5277	10.4067	8.34918	9.33117	9.40195	3.3581	4.11814	2.88004	2.6262	3.29962	4.13263
2254	19																	asp.pin.whs.above2		8.2799	7.33992	11.989	8.28529	11.5016	7.0332	11.0234	6.08816	3.47715	3.21243	2.5925
740571	19																	asp.pin.whs.above2		6.002	6.39895	9.04446	9.16721	9.29145	8.43209	9.26605	7.9942	3.00232	3.28689	3.22858	2.77053	1.99096	1.57422
1026821	19																	asp.pin.whs.above2		5.62309	7.05561	9.68807	8.64117	9.73172	8.17387	8.99614	7.72648	3.48656	3.68954
1384336	19																	asp.pin.whs.above2		6.88501	6.99413	8.07408	8.79135	9.89932	8.51411	9.64876	8.45196		3.2083	2.71635					KOG1176	Acyl-CoA_synthetase	Lipid_transport_and_metabolism	METABOLISM						2290 5830 6075 22441 9940	catalytic_activity metabolic_process acyltransferase_activity cofactor_binding transferase_activity	molecular_function biological_process	GO:0003824 GO:0008152 GO:0008415 GO:0048037 GO:0016740
1415082	19																	asp.pin.whs.above2		7.37923	7.98298	9.44771	8.19824	8.91936	8.28983	9.44074	8.1139	2.03971		2.02723					KOG3599	Ca2+-modulated_nonselective_cation_channel_polycystin	Inorganic_ion_transport_and_metabolism Signal_transduction_mechanisms	METABOLISM CELLULAR_PROCESSES_AND_SIGNALING										yes
1415802	19																	asp.pin.whs.above2		5.52063	8.73201	9.78023	8.04943	8.62125	8.34277	10.4946	8.05627	4.12641	3.05369	4.82893					KOG0069	Glyoxylate/hydroxypyruvate_reductase_(D-isomer-specific_2-hydroxy_acid_dehydrogenase_superfamily)	Energy_production_and_conversion	METABOLISM	1.1.1.95	Phosphoglycerate_dehydrogenase	Glycine,_serine_and_threonine_metabolism	Amino_Acid_Metabolism	METABOLIC	5830 9823 24535 22441 2290 3708 2991	metabolic_process oxidoreductase_activity,_acting_on_the_CH-OH_group_of_donors,_NAD_or_NADP_as_acceptor NAD_binding cofactor_binding catalytic_activity binding phosphoglycerate_dehydrogenase_activity	biological_process molecular_function	GO:0008152 GO:0016616 GO:0051287 GO:0048037 GO:0003824 GO:0005488 GO:0004617
1434147	19																	asp.pin.whs.above2		5.74136	7.57861	8.82941	7.54731	9.20909	8.93547	9.40759	8.49492	2.93024	3.29282	3.47597					KOG1187	Serine/threonine_protein_kinase	Signal_transduction_mechanisms	CELLULAR_PROCESSES_AND_SIGNALING						3284 5270 9321	mating-type_factor_pheromone_receptor_activity G-protein_coupled_receptor_protein_signaling_pathway integral_to_membrane	molecular_function biological_process cellular_component	GO:0004932 GO:0007186 GO:0016021	yes
1434220	19																	asp.pin.whs.above2		6.61647	7.22281	10.1769	7.8128	9.18196	9.58123	9.01835	7.24047	3.5122	2.52801	2.36907		2.24781			KOG1575	Voltage-gated_shaker-like_K+_channel,_subunit_beta/KCNAB	Energy_production_and_conversion	METABOLISM	1.-.-.-	Oxidoreductases				9710 19203 19290 19347 24588	oxidoreductase_activity F420H2_dehydrogenase_activity sulfur_oxygenase_reductase_activity malolactic_enzyme_activity regulation_of_oxidoreductase_activity	molecular_function biological_process	GO:0016491 GO:0043738 GO:0043826 GO:0043883 GO:0051341
1440175	19																	asp.pin.whs.above2		5.95076	5.85766	9.71903	8.46393	10.0048	7.70269	10.0045	8.1176	3.64094	3.90975	3.92877	2.51806		2.01699
1441038	19																	asp.pin.whs.above2		7.26722	7.37441	9.57136	8.55147	8.90893	7.53316	9.65457	8.61041	2.25146	1.72229	2.34634					KOG0156	Cytochrome_P450_CYP2_subfamily	Secondary_metabolites_biosynthesis,_transport_and_catabolism	METABOLISM	1.14.14.1	Unspecific_monooxygenase	Tryptophan_metabolism Fatty_acid_metabolism gamma-Hexachlorocyclohexane_degradation	Amino_Acid_Metabolism Lipid_Metabolism Biodegradation_of_Xenobiotics	METABOLIC	2888 3721 4283 12251 23642	monooxygenase_activity iron_ion_binding electron_transport heme_binding unspecific_monooxygenase_activity	molecular_function biological_process	GO:0004497 GO:0005506 GO:0006118 GO:0020037 GO:0050381	yes
1463192	19																	asp.pin.whs.above2		6.30083	6.61059	10.7916	7.82321	12.015	8.1229	8.96598	7.95326	4.40781	5.65958	2.56004					KOG3855	Monooxygenase_involved_in_coenzyme_Q_(ubiquinone)_biosynthesis	Coenzyme_transport_and_metabolism Energy_production_and_conversion	METABOLISM	1.14.13.7	Phenol_2-monooxygenase	gamma-Hexachlorocyclohexane_degradation Toluene_and_xylene_degradation Nitorobenzene_degradation	Biodegradation_of_Xenobiotics	METABOLIC	4283 9710 2888 4851 5830 10968	electron_transport oxidoreductase_activity monooxygenase_activity aromatic_compound_metabolic_process metabolic_process phenol_2-monooxygenase_activity	biological_process molecular_function	GO:0006118 GO:0016491 GO:0004497 GO:0006725 GO:0008152 GO:0018662
1467115	19																	asp.pin.whs.above2		6.7289	6.30885	9.38246	8.81526	9.35	8.49316	9.34785	8.43239	2.63154	2.62791	2.59344	2.49175	2.27088	2.10431
1468559	19				asp_d7.secreted				whs_d7.secreted									asp.pin.whs.above2		6.068	6.21586	9.97623	7.92984	8.63622	8.64024	10.405	7.49586	3.84839	2.66023	4.23111	1.63967	2.30329			KOG2194	Aminopeptidases_of_the_M20_family	Posttranslational_modification,_protein_turnover,_chaperones General_function_prediction_only	CELLULAR_PROCESSES_AND_SIGNALING POORLY_CHARACTERIZED						4639 5905	proteolysis peptidase_activity	biological_process molecular_function	GO:0006508 GO:0008233	yes
1468577	19																	asp.pin.whs.above2		6.12985	6.53311	8.59876	8.51947	9.74642	8.99559	8.92892	8.00604	2.4547	3.52041	2.75158	2.04881	2.3727
1468953	19																	asp.pin.whs.above2		7.40469	6.89835	9.83138	7.71133	10.4314	7.80988	9.29769	8.10533	2.35731	2.9309	1.84032																		yes
1479288	19																	asp.pin.whs.above2		5.94375	7.00019	9.80613	8.50217	8.4981	8.24304	9.75254	8.54005	3.6342	2.63538	3.53283
1480815	19																	asp.pin.whs.above2		6.18793	6.53232	10.1294	8.11102	8.7554	8.02438	8.98691	8.18045	3.90438	2.54589	2.79671	1.51011	1.41099	1.58293		KOG1205	Predicted_dehydrogenase	Secondary_metabolites_biosynthesis,_transport_and_catabolism	METABOLISM	1.-.-.-	Oxidoreductases				5830 9710 2290 3708 19203 19290 19347 24588	metabolic_process oxidoreductase_activity catalytic_activity binding F420H2_dehydrogenase_activity sulfur_oxygenase_reductase_activity malolactic_enzyme_activity regulation_of_oxidoreductase_activity	biological_process molecular_function	GO:0008152 GO:0016491 GO:0003824 GO:0005488 GO:0043738 GO:0043826 GO:0043883 GO:0051341
224226	20																			7.94403	7.31263	10.2108	7.99032	9.2276	6.50477	9.94142	7.30712	2.20269		1.94253					KOG1869	Splicing_coactivator_SRm160/300,_subunit_SRm300	RNA_processing_and_modification	INFORMATION_STORAGE_AND_PROCESSING
762507	20																			6.58309	6.52543	8.45662	7.83132	8.61797	8.26428	10.2836	8.14557			3.89284														5830 9710	metabolic_process oxidoreductase_activity	biological_process molecular_function	GO:0008152 GO:0016491
1359571	20																			6.71837	5.99817	9.85426	7.53949	10.2104	8.24586	8.65258	7.2841	3.06131	3.44778	1.88969		1.99427			KOG0254	Predicted_transporter_(major_facilitator_superfamily)	General_function_prediction_only	POORLY_CHARACTERIZED						3546 4927 9321	transporter_activity transport integral_to_membrane	molecular_function biological_process cellular_component	GO:0005215 GO:0006810 GO:0016021
1362733	20																			7.55733	7.26131	10.2726	7.05621	10.3797	7.82068	8.88177	8.02355	2.7458	2.89574						KOG2504	Monocarboxylate_transporter	Carbohydrate_transport_and_metabolism	METABOLISM						3546 4927 9321	transporter_activity transport integral_to_membrane	molecular_function biological_process cellular_component	GO:0005215 GO:0006810 GO:0016021
1372210	20	mal_d3.secreted																		8.09682	7.63631	10.2381	6.13507	10.4977	7.37023	8.33802	6.40317	2.11005	2.35813																			yes
1376792	20																			7.83067	7.87641	8.65251	8.03609	9.1704	8.63911	9.19634	6.99263		1.36258	1.34372					KOG3772	M-phase_inducer_phosphatase	Cell_cycle_control,_cell_division,_chromosome_partitioning	METABOLISM						92 3091 3827 4604 3152 5941	M_phase_of_mitotic_cell_cycle protein_tyrosine_phosphatase_activity intracellular protein_amino_acid_dephosphorylation thiosulfate_sulfurtransferase_activity sulfate_transport	biological_process molecular_function cellular_component	GO:0000087 GO:0004725 GO:0005622 GO:0006470 GO:0004792 GO:0008272
1423642	20							whs_d3.secreted	whs_d7.secreted											6.66594	6.31423	9.40488	7.53937	7.7937	7.9456	9.88835	8.12447	2.66823		3.40857				AA9-X282														yes
1427246	20																			7.20346	6.35481	8.46926	7.40603	9.79376	8.37679	8.61699	6.897		2.48836						KOG2992	Nucleolar_GTPase/ATPase_p130	Nuclear_structure	CELLULAR_PROCESSES_AND_SIGNALING
1430637	20	mal_d3.secreted	mal_d7.secreted	asp_d3.secreted	asp_d7.secreted	pin_d3.secreted	pin_d7.secreted	whs_d3.secreted	whs_d7.secreted											6.57092	7.05861	8.62865	6.72317	10.2914	8.19279	9.86196	6.42915		3.61176	3.2162																		yes
1431537	20		mal_d7.secreted					whs_d3.secreted												6.89761	8.84207	9.02461	7.01112	9.18598	6.34091	10.9439	7.5972			4.20401					KOG4157	beta-1,6-N-acetylglucosaminyltransferase,_contains_WSC_domain	Carbohydrate_transport_and_metabolism Posttranslational_modification,_protein_turnover,_chaperones	METABOLISM CELLULAR_PROCESSES_AND_SIGNALING						815 5270 9321 20187	rhodopsin-like_receptor_activity G-protein_coupled_receptor_protein_signaling_pathway integral_to_membrane nutrient_reservoir_activity	molecular_function biological_process cellular_component	GO:0001584 GO:0007186 GO:0016021 GO:0045735	yes
1439155	20																			6.9543	9.11554	9.06041	6.96698	9.86883	7.51176	8.50839	8.26847				-3.36222				KOG1221	Acyl-CoA_reductase	Lipid_transport_and_metabolism	METABOLISM						2290 5830 22441 3708	catalytic_activity metabolic_process cofactor_binding binding	molecular_function biological_process	GO:0003824 GO:0008152 GO:0048037 GO:0005488
1439160	20																			7.3949	5.86388	9.49673	8.14383	11.2343	8.05772	7.66828	6.69853	2.06957	3.80365		2.33017	2.09958			KOG2614	Kynurenine_3-monooxygenase_and_related_flavoprotein_monooxygenases	Energy_production_and_conversion General_function_prediction_only	METABOLISM POORLY_CHARACTERIZED	1.14.13.9	Kynurenine_3-monooxygenase	Tryptophan_metabolism	Amino_Acid_Metabolism	METABOLIC	5830 9710 2893	metabolic_process oxidoreductase_activity kynurenine_3-monooxygenase_activity	biological_process molecular_function	GO:0008152 GO:0016491 GO:0004502
1445889	20																			7.50622	7.49057	8.98755	8.34792	8.20912	6.92855	10.2766	7.5776			2.82097					KOG0157	Cytochrome_P450_CYP4/CYP19/CYP26_subfamilies	Lipid_transport_and_metabolism Secondary_metabolites_biosynthesis,_transport_and_catabolism	METABOLISM	1.14.-.-	Acting_on_paired_donors,_with_incorporation_or_reduction_of	gamma-Hexachlorocyclohexane_degradation Ascorbate_and_aldarate_metabolism Flavonoids,_stilbene_and_lignin_biosynthesis Fluorene_degradation	Biodegradation_of_Xenobiotics Carbohydrate_Metabolism Biosynthesis_of_Secondary_Metabolites	METABOLIC	2888 3721 4283 12251 10891 10892 10893 10894 10895 10896 10897 10898 10899 10900 10901 10902 10903 10904 10905 10906 19287	monooxygenase_activity iron_ion_binding electron_transport heme_binding fluorene_oxygenase_activity mono-butyltin_dioxygenase_activity limonene_8-monooxygenase_activity tri-n-butyltin_dioxygenase_activity di-n-butyltin_dioxygenase_activity methylsilanetriol_hydroxylase_activity methyl_tertiary_butyl_ether_3-monooxygenase_activity 4-nitrocatechol_4-monooxygenase_activity 4-chlorophenoxyacetate_mon…	molecular_function biological_process	GO:0004497 GO:0005506 GO:0006118 GO:0020037 GO:0018585 GO:0018586 GO:0018587 GO:0018588 GO:0018589 GO:0018590 GO:0018591 GO:0018592 GO:0018593 GO:0018594 GO:0018595 GO:0018596 GO:0018597 GO:0018598 GO:0018599 GO:0018600 GO:0043823
1470943	20																			7.7776	5.72802	9.06969	7.08241	10.0986	7.59077	10.3505	6.78702							AA9														yes
1473195	20																			7.3819	6.57687	8.50509	6.35114	12.0827	8.23983	6.29481	6.64046		4.86243						KOG3599	Ca2+-modulated_nonselective_cation_channel_polycystin	Inorganic_ion_transport_and_metabolism Signal_transduction_mechanisms	METABOLISM CELLULAR_PROCESSES_AND_SIGNALING										yes
1480332	20																			6.72906	6.65122	9.37815	8.20509	8.73835	7.76913	9.13059	8.09908	2.60394	2.003	2.39033	1.43186		1.3199		KOG4715	SWI/SNF-related_matrix-associated_actin-dependent_regulator_of_chromatin	Chromatin_structure_and_dynamics	INFORMATION_STORAGE_AND_PROCESSING
118070	21																			6.91684	5.28837	9.00738	6.51615	9.59011	5.93291	9.12328	6.43194	2.02239	2.72592	2.24784
1371041	21																			8.03388	6.15553	9.90634	8.03283	9.50404	6.24834	9.60499	6.65359	1.90752			1.79725																	yes
1372816	21	mal_d3.secreted																		6.78296	5.73744	8.20527	5.64641	8.08523	4.81328	10.2669	5.1087			3.37226																		yes
1373458	21																			6.24505	6.38246	9.02181	6.77596	9.23175	7.01482	7.54161	6.30469	2.72322	3.03735															9710 21336	oxidoreductase_activity transition_metal_ion_binding	molecular_function	GO:0016491 GO:0046914	yes
1403500	21				asp_d7.secreted			whs_d3.secreted												8.60812	4.91698	9.85505	8.74385	8.5625	6.45429	10.6117	7.16761			1.95964	3.64536		2.0956
1430134	21																			6.6866	8.30241	9.43076	8.2525	7.67496	6.93351	9.95507	6.24253	2.62128		3.17447					KOG1577	Aldo/keto_reductase_family_proteins	General_function_prediction_only	POORLY_CHARACTERIZED	1.1.1.-	With_NAD(+)_or_NADP(+)_as_acceptor	Bile_acid_biosynthesis Vitamin_B6_metabolism Glycine,_serine_and_threonine_metabolism Butanoate_metabolism Fructose_and_mannose_metabolism Galactose_metabolism Lysine_degradation Nucleotide_sugars_metabolism Ascorbate_and_aldarate_metabolism Tetrachloroethene_degradation Benzoate_degradation_via_CoA_ligation Glycerolipid_metabolism	Lipid_Metabolism Metabolism_of_Cofactors_and_Vitamins Amino_Acid_Metabolism Carbohydrate_Metabolism Nucleotide_Metabolism Biodegradation_of_Xenobiotics Metabolism_of_Complex_Lipids	METABOLIC	9710 247 248 2477 2842 2886 6491 9508 10761 10762 10763 15277 16590 16591 19178 22621 25233	oxidoreductase_activity C-3_sterol_dehydrogenase_(C-4_sterol_decarboxylase)_activity 3-keto_sterol_reductase_activity aldo-keto_reductase_activity isocitrate_dehydrogenase_activity mevaldate_reductase_activity gluconate_dehydrogenase_activity steroid_dehydrogenase_activity epoxide_dehydrogenase_activity 5-exo-hydroxycamphor_dehydrogenase_activity 2-hydroxytetrahydrofuran_dehydrogenase_activity ph…	molecular_function	GO:0016491 GO:0000252 GO:0000253 GO:0004033 GO:0004448 GO:0004495 GO:0008875 GO:0016229 GO:0018451 GO:0018452 GO:0018453 GO:0032442 GO:0033764 GO:0033765 GO:0043713 GO:0048258 GO:0051990
1437095	21																			8.22942	6.97049	10.7095	7.25478	9.26358	4.12396	10.1918	5.64516	2.41842				-2.91591
1437493	21																			7.21175	4.52608	8.76435	6.31253	10.3592	6.11152	8.26433	7.05421		3.05984
1439543	21																			7.99617	5.61692	10.2082	6.55399	9.63631	4.2974	8.59363	5.16507	2.13857
1447774	21																			6.78592	7.36181	7.48731	6.86573	8.47505	7.11178	10.765	7.14945		1.65212	3.94914					KOG3140	Predicted_membrane_protein	Function_unknown	POORLY_CHARACTERIZED
1463407	21																			7.29068	7.22464	9.29327	8.36834	8.04046	6.96501	9.46619	7.24563	1.94726		2.13025					KOG1208	Dehydrogenases_with_different_specificities_(related_to_short-chain_alcohol_dehydrogenases)	Secondary_metabolites_biosynthesis,_transport_and_catabolism	METABOLISM	1.1.1.-	With_NAD(+)_or_NADP(+)_as_acceptor	Bile_acid_biosynthesis Vitamin_B6_metabolism Glycine,_serine_and_threonine_metabolism Butanoate_metabolism Fructose_and_mannose_metabolism Galactose_metabolism Lysine_degradation Nucleotide_sugars_metabolism Ascorbate_and_aldarate_metabolism Tetrachloroethene_degradation Benzoate_degradation_via_CoA_ligation Glycerolipid_metabolism	Lipid_Metabolism Metabolism_of_Cofactors_and_Vitamins Amino_Acid_Metabolism Carbohydrate_Metabolism Nucleotide_Metabolism Biodegradation_of_Xenobiotics Metabolism_of_Complex_Lipids	METABOLIC	5830 9710 2290 3708 247 248 2477 2842 2886 6491 9508 10761 10762 10763 15277 16590 16591 19178 22621 25233	metabolic_process oxidoreductase_activity catalytic_activity binding C-3_sterol_dehydrogenase_(C-4_sterol_decarboxylase)_activity 3-keto_sterol_reductase_activity aldo-keto_reductase_activity isocitrate_dehydrogenase_activity mevaldate_reductase_activity gluconate_dehydrogenase_activity steroid_dehydrogenase_activity epoxide_dehydrogenase_activity 5-exo-hydroxycamphor_dehydrogenase_activity 2-hyd…	biological_process molecular_function	GO:0008152 GO:0016491 GO:0003824 GO:0005488 GO:0000252 GO:0000253 GO:0004033 GO:0004448 GO:0004495 GO:0008875 GO:0016229 GO:0018451 GO:0018452 GO:0018453 GO:0032442 GO:0033764 GO:0033765 GO:0043713 GO:0048258 GO:0051990
1465319	21																			8.44087	6.9425	9.80176	6.29501	9.18275	6.66144	9.03407	5.46517																					yes
1468765	21																			5.46136	6.41246	6.84095	7.12461	8.6861	5.45371	10.4546	7.41204		3.15153	4.76884					KOG0157	Cytochrome_P450_CYP4/CYP19/CYP26_subfamilies	Lipid_transport_and_metabolism Secondary_metabolites_biosynthesis,_transport_and_catabolism	METABOLISM	1.14.13.30	Leukotriene-B4_20-monooxygenase	Prostaglandin_and_leukotriene_metabolism	Metabolism_of_Complex_Lipids	METABOLIC	2888 3721 4283 12251 23314	monooxygenase_activity iron_ion_binding electron_transport heme_binding leukotriene-B4_20-monooxygenase_activity	molecular_function biological_process	GO:0004497 GO:0005506 GO:0006118 GO:0020037 GO:0050051
1474390	21																			5.73911	6.41098	11.9299	5.72495	10.5237	6.99333	12.2205	5.60706	5.88689	4.72054	6.35915																		yes
1475753	21																			7.17877	6.92047	9.36155	7.38985	8.60811	6.92103	8.29059	7.21871	2.16702	1.48056					AA3_2	KOG1238	Glucose_dehydrogenase/choline_dehydrogenase/mandelonitrile_lyase_(GMC_oxidoreductase_family)	General_function_prediction_only	POORLY_CHARACTERIZED	1.1.99.1	Choline_dehydrogenase	Glycine,_serine_and_threonine_metabolism	Amino_Acid_Metabolism	METABOLIC	9821 23919 4234 6431	oxidoreductase_activity,_acting_on_CH-OH_group_of_donors FAD_binding alcohol_metabolic_process choline_dehydrogenase_activity	molecular_function biological_process	GO:0016614 GO:0050660 GO:0006066 GO:0008812
1367894	22																	asp.whs.above2		5.80685	4.40518	9.41703	7.88855	8.47801	6.79186	8.55358	7.04935	3.53317	2.65102	2.71103	3.12236	2.09315	2.29984											2175 2910 4466 9986	nucleic_acid_binding endonuclease_activity DNA_catabolic_process hydrolase_activity,_acting_on_ester_bonds	molecular_function biological_process	GO:0003676 GO:0004519 GO:0006308 GO:0016788	yes
1371133	22																	asp.whs.above2		5.34152	5.95455	9.29327	8.56225	7.32086	6.71079	8.69279	7.50514	3.85731	1.91436	3.26028	2.23464													5765 5830	N-acetyltransferase_activity metabolic_process	molecular_function biological_process	GO:0008080 GO:0008152
1376644	22																	asp.whs.above2		6.10762	6.07465	9.3171	8.2228	7.87504	6.41056	9.52999	6.99876	3.13014	1.71779	3.34682	2.06596				KOG1198	Zinc-binding_oxidoreductase	Energy_production_and_conversion General_function_prediction_only	METABOLISM POORLY_CHARACTERIZED	1.6.5.5	NADPH:quinone_reductase				2290 3708 5830 2413	catalytic_activity binding metabolic_process NADPH:quinone_reductase_activity	molecular_function biological_process	GO:0003824 GO:0005488 GO:0008152 GO:0003960
1377191	22																	asp.whs.above2		5.9883	6.4307	10.037	7.72913	9.06021	6.22522	6.88809	7.26012	3.91567	2.97592						KOG0134	NADH:flavin_oxidoreductase/12-oxophytodienoate_reductase	General_function_prediction_only Energy_production_and_conversion	POORLY_CHARACTERIZED METABOLISM	1.6.99.1	NADPH_dehydrogenase				7744 9710 2412	FMN_binding oxidoreductase_activity NADPH_dehydrogenase_activity	molecular_function	GO:0010181 GO:0016491 GO:0003959
1390470	22																	asp.whs.above2		5.96785	7.01703	11.0227	10.6958	6.15719	6.40741	8.63453	7.64575	4.83638		2.56852	3.19529
1399161	22																	asp.whs.above2		7.63725	5.37034	10.5824	9.07691	6.05571	6.26632	8.17741	6.43628	2.73186			3.57072				KOG2628	Farnesyl_cysteine-carboxyl_methyltransferase	Posttranslational_modification,_protein_turnover,_chaperones	CELLULAR_PROCESSES_AND_SIGNALING						3042 4614 9321	protein-S-isoprenylcysteine_O-methyltransferase_activity C-terminal_protein_amino_acid_methylation integral_to_membrane	molecular_function biological_process cellular_component	GO:0004671 GO:0006481 GO:0016021	yes
1415569	22																	asp.whs.above2		6.1445	4.95223	8.73967	6.69601	8.97932	5.72199	9.60178	5.61228	2.53477	2.76466	3.53165
1434657	22																	asp.whs.above2		6.46843	5.41243	8.095	7.94606	7.10497	5.82924	9.06465	7.52024	1.63955		2.56983	2.47775		2.02937
1435541	22																	asp.whs.above2		5.57857	5.73025	13.1317	8.67452	6.46459	5.34515	8.44165	6.06854	7.28749		3.0374	2.8276				KOG1502	Flavonol_reductase/cinnamoyl-CoA_reductase	Defense_mechanisms	CELLULAR_PROCESSES_AND_SIGNALING						2290 19375 23921 3708 5830	catalytic_activity cellular_metabolic_process coenzyme_binding binding metabolic_process	molecular_function biological_process	GO:0003824 GO:0044237 GO:0050662 GO:0005488 GO:0008152
1444197	22																	asp.whs.above2		5.02152	5.27591	8.12399	7.47407	7.50459	6.05819	8.71694	6.78142	3.04369	2.53744	3.63284	2.15817		1.4642
1450252	22																	asp.whs.above2		5.0718	5.54843	9.76416	7.60013	7.58302	5.94802	10.4866	6.50888	4.54049	2.58138	5.23889	2.10099				KOG1336	Monodehydroascorbate/ferredoxin_reductase	General_function_prediction_only	POORLY_CHARACTERIZED						9710 23919 4283 12251 24783 6556 17658 23920	oxidoreductase_activity FAD_binding electron_transport heme_binding iron-sulfur_cluster_binding nitrite_reductase_[NAD(P)H]_activity nitrate_assimilation NADP_binding	molecular_function biological_process	GO:0016491 GO:0050660 GO:0006118 GO:0020037 GO:0051536 GO:0008942 GO:0042128 GO:0050661
1464049	22			asp_d3.secreted														asp.whs.above2		5.82983	6.5073	12.9451	5.47971	5.72092	5.95544	9.93421	5.48058	6.97295		4.03429				AA2					1.11.1.11	L-ascorbate_peroxidase	Ascorbate_and_aldarate_metabolism	Carbohydrate_Metabolism	METABOLIC	2976 4283 5077 12251 9890	peroxidase_activity electron_transport response_to_oxidative_stress heme_binding L-ascorbate_peroxidase_activity	molecular_function biological_process	GO:0004601 GO:0006118 GO:0006979 GO:0020037 GO:0016688	yes
1470054	22																	asp.whs.above2		4.09216	4.33772	9.56009	5.60776	9.06049	5.45367	7.48487	5.23797	5.31889	4.8211	3.28463														2976 4283	peroxidase_activity electron_transport	molecular_function biological_process	GO:0004601 GO:0006118
1471939	22																	asp.whs.above2		6.44176	5.76602	9.9254	9.80788	6.52662	6.97668	9.28672	7.98344	3.42567		2.75974	3.95247		2.11562		KOG1611	Predicted_short_chain-type_dehydrogenase	General_function_prediction_only	POORLY_CHARACTERIZED						5830 9710 2290 3708	metabolic_process oxidoreductase_activity catalytic_activity binding	biological_process molecular_function	GO:0008152 GO:0016491 GO:0003824 GO:0005488
700938	23																	asp.pin.whs.above2	asp.uniq.above2	3.80397	4.84426	8.93251	9.74856	7.00462	6.25409	10.4473	7.3301	4.69747	3.04619	6.53982	4.76036		2.35304		KOG0391	SNF2_family_DNA-dependent_ATPase	General_function_prediction_only	POORLY_CHARACTERIZED										yes
1200763	23																	asp.pin.whs.above2	asp.uniq.above2	3.70899	4.93611	9.81729	9.42294	5.63725	6.71318	8.00405	7.1	5.9612	1.86999	4.25572	4.43488	1.7336	2.15045
1299593	23																	asp.pin.whs.above2	asp.uniq.above2	4.26931	4.60823	8.88396	7.75003	9.13251	7.09651	8.70112	6.679	4.47256	4.7248	4.30954	2.84029	2.19045	1.77234
1367694	23																	asp.pin.whs.above2	asp.uniq.above2	5.16637	5.45686	9.19473	9.1322	6.59805	6.08696	9.02416	7.23557	4.02568		3.80667	3.63281		1.76891		KOG1502	Flavonol_reductase/cinnamoyl-CoA_reductase	Defense_mechanisms	CELLULAR_PROCESSES_AND_SIGNALING						2290 19375 23921 3708 5830	catalytic_activity cellular_metabolic_process coenzyme_binding binding metabolic_process	molecular_function biological_process	GO:0003824 GO:0044237 GO:0050662 GO:0005488 GO:0008152
1373400	23																	asp.pin.whs.above2	asp.uniq.above2	5.48532	6.41288	9.85179	10.2648	7.49585	8.42726	8.06761	7.76005	4.18566		2.46861	3.44147				KOG0143	Iron/ascorbate_family_oxidoreductases	General_function_prediction_only Secondary_metabolites_biosynthesis,_transport_and_catabolism	POORLY_CHARACTERIZED METABOLISM	1.14.11.13	Gibberellin_2-beta-dioxygenase				3721 9710 20001	iron_ion_binding oxidoreductase_activity gibberellin_2-beta-dioxygenase_activity	molecular_function	GO:0005506 GO:0016491 GO:0045543
1411633	23																	asp.pin.whs.above2	asp.uniq.above2	3.72267	4.35746	10.1402	7.99265	4.80172	5.47375	9.93173	7.05771	6.32347		6.16268	3.63981		2.67293		KOG2614	Kynurenine_3-monooxygenase_and_related_flavoprotein_monooxygenases	Energy_production_and_conversion General_function_prediction_only	METABOLISM POORLY_CHARACTERIZED	1.14.13.1	Salicylate_1-monooxygenase	Fluorene_degradation Nitorobenzene_degradation	Biodegradation_of_Xenobiotics	METABOLIC	5830 9710 10964	metabolic_process oxidoreductase_activity salicylate_1-monooxygenase_activity	biological_process molecular_function	GO:0008152 GO:0016491 GO:0018658
1416274	23																	asp.pin.whs.above2	asp.uniq.above2	5.45703	5.96709	9.17226	8.44413	8.20343	7.77725	8.5683	7.94947	3.65515	2.73178	3.06583	2.46951	1.88907	2.01732		KOG2533	Permease_of_the_major_facilitator_superfamily	Carbohydrate_transport_and_metabolism	METABOLISM
1431190	23																	asp.pin.whs.above2	asp.uniq.above2	4.87059	5.05064	10.0973	8.94669	9.17031	7.10228	10.4599	7.48052	5.05773	4.16748	5.4145	3.8652	1.89967	2.28866
1433039	23																	asp.pin.whs.above2	asp.uniq.above2	5.97995	5.82117	11.2458	11.5946	5.41264	6.78033	8.20124	7.94495	5.09297		2.13157	5.59352		2.3071		KOG3855	Monooxygenase_involved_in_coenzyme_Q_(ubiquinone)_biosynthesis	Coenzyme_transport_and_metabolism Energy_production_and_conversion	METABOLISM	1.14.13.7	Phenol_2-monooxygenase	gamma-Hexachlorocyclohexane_degradation Toluene_and_xylene_degradation Nitorobenzene_degradation	Biodegradation_of_Xenobiotics	METABOLIC	2888 4283 4851 5830 9710 10968	monooxygenase_activity electron_transport aromatic_compound_metabolic_process metabolic_process oxidoreductase_activity phenol_2-monooxygenase_activity	molecular_function biological_process	GO:0004497 GO:0006118 GO:0006725 GO:0008152 GO:0016491 GO:0018662
1438466	23																	asp.pin.whs.above2	asp.uniq.above2	3.92539	5.09227	11.9536	9.16157	8.9993	6.10152	10.3582	6.84006	7.63761	4.81883	6.16999	3.94893		1.93853		KOG2533	Permease_of_the_major_facilitator_superfamily	Carbohydrate_transport_and_metabolism	METABOLISM						3546 4927 9321	transporter_activity transport integral_to_membrane	molecular_function biological_process cellular_component	GO:0005215 GO:0006810 GO:0016021
1440305	23																	asp.pin.whs.above2	asp.uniq.above2	5.53301	6.25463	10.6109	10.1201	6.089	6.85177	8.76254	8.45753	5.0058		3.20584	3.78141		2.1406		KOG1611	Predicted_short_chain-type_dehydrogenase	General_function_prediction_only	POORLY_CHARACTERIZED						5830 9710 2290 3708	metabolic_process oxidoreductase_activity catalytic_activity binding	biological_process molecular_function	GO:0008152 GO:0016491 GO:0003824 GO:0005488
1458413	23																	asp.pin.whs.above2	asp.uniq.above2	4.60924	5.38986	8.93667	7.93528	7.68359	7.94595	8.16526	7.49925	4.18431	2.97469	3.57189	2.4687	2.46363	2.02209
1472229	23																	asp.pin.whs.above2	asp.uniq.above2	5.69813	5.10925	9.47571	8.15616	8.93655	8.04543	8.10207	6.18119	3.73449	3.20394	2.36457	3.05089	2.88855			KOG1216	von_Willebrand_factor_and_related_coagulation_proteins	Extracellular_structures Defense_mechanisms	CELLULAR_PROCESSES_AND_SIGNALING										yes
423978	24																	asp.pin.whs.above2	asp.pin.whs.above2	3.7435	4.26588	8.90624	9.24495	8.37631	8.17523	8.63036	8.67238	4.85243	4.45733	4.59171	4.00237	2.99525	3.47321
634407	24																	asp.pin.whs.above2	asp.pin.whs.above2	4.86547	4.94712	8.45982	8.9845	8.44817	9.17098	8.60626	8.40813	3.5051	3.47894	3.65148	3.81073	4.01319	3.24004		KOG2922	Uncharacterized_conserved_protein	Function_unknown	POORLY_CHARACTERIZED
701883	24																	asp.pin.whs.above2	asp.pin.whs.above2	3.76721	3.25156	11.592	10.226	10.7003	7.73427	9.27727	7.93843	7.20947	6.58035	5.12279	6.53818	3.89801	4.24171															yes
976354	24																	asp.pin.whs.above2	asp.pin.whs.above2	5.11439	3.81357	8.38211	9.70834	6.78885	7.40606	7.49913	9.20002	3.18188		2.31497	5.22177	2.96939	4.71606
1333125	24																	asp.pin.whs.above2	asp.pin.whs.above2	2.85586	3.83617	7.83779	8.13232	7.66922	8.6219	8.44221	8.73573	4.65374	4.49786	5.25544	4.18288	4.66157	4.80276
1369886	24																	asp.pin.whs.above2	asp.pin.whs.above2	4.04511	5.14773	9.09023	8.5946	9.22854	9.2166	9.46602	7.82274	4.85503	4.95122	5.15895	3.47411	3.83961	2.48529
1373202	24																	asp.pin.whs.above2	asp.pin.whs.above2	3.48486	4.3361	8.95042	8.92643	7.76202	8.85425	9.01037	9.315	5.33505	4.27913	5.41167	4.4278	4.43399	4.80851
1376304	24																	asp.pin.whs.above2	asp.pin.whs.above2	4.28358	4.72435	9.08008	8.39836	9.41651	8.73715	8.85047	7.54912	4.49492	4.8043	4.29018	3.18263	3.34684	2.21115											3727	protein_binding	molecular_function	GO:0005515
1376567	24																	asp.pin.whs.above2	asp.pin.whs.above2	3.45984	4.62223	8.23725	8.29865	7.65275	8.47054	8.23383	8.70609	4.66743	4.12998	4.67125	3.65493	3.83472	4.07372
1388935	24																	asp.pin.whs.above2	asp.pin.whs.above2	4.31342	4.46247	8.29548	8.94514	7.73365	6.52424	8.55083	8.1625	3.83606	3.58749	3.99779	4.14623		3.38698		KOG2533	Permease_of_the_major_facilitator_superfamily	Carbohydrate_transport_and_metabolism	METABOLISM						3282 9320 3546 4927 9321	G-protein_coupled_receptor_activity membrane transporter_activity transport integral_to_membrane	molecular_function cellular_component biological_process	GO:0004930 GO:0016020 GO:0005215 GO:0006810 GO:0016021
1391213	24																	asp.pin.whs.above2	asp.pin.whs.above2	5.26079	4.0933	9.63571	8.05486	8.57345	8.99259	7.11703	7.53466	4.32827	3.27183	1.84215	3.98035	4.91046	3.44519		KOG2614	Kynurenine_3-monooxygenase_and_related_flavoprotein_monooxygenases	Energy_production_and_conversion General_function_prediction_only	METABOLISM POORLY_CHARACTERIZED	1.14.13.1	Salicylate_1-monooxygenase	Fluorene_degradation Nitorobenzene_degradation	Biodegradation_of_Xenobiotics	METABOLIC	5830 9710 2888 4283 4851 10964	metabolic_process oxidoreductase_activity monooxygenase_activity electron_transport aromatic_compound_metabolic_process salicylate_1-monooxygenase_activity	biological_process molecular_function	GO:0008152 GO:0016491 GO:0004497 GO:0006118 GO:0006725 GO:0018658
1395316	24			asp_d3.secreted	asp_d7.secreted				whs_d7.secreted									asp.pin.whs.above2	asp.pin.whs.above2	4.59574	5.73013	12.4992	12.0166	6.17444	7.98269	5.69556	8.69927	7.54885			5.89165	2.28079	2.80191	GH10										2933 4143	hydrolase_activity,_hydrolyzing_O-glycosyl_compounds carbohydrate_metabolic_process	molecular_function biological_process	GO:0004553 GO:0005975	yes
1419320	24																	asp.pin.whs.above2	asp.pin.whs.above2	4.5278	5.01654	10.5507	9.58331	8.16089	8.49977	6.98145	8.80101	5.80115	3.66849	2.48123	4.45489	3.43374	3.68925	GH10										2933 4143	hydrolase_activity,_hydrolyzing_O-glycosyl_compounds carbohydrate_metabolic_process	molecular_function biological_process	GO:0004553 GO:0005975	yes
1425521	24																	asp.pin.whs.above2	asp.pin.whs.above2	4.25585	4.41622	8.29019	8.74795	9.40121	8.96205	8.24318	7.8804	3.89481	4.96296	3.84363	4.27111	4.31003	3.2504	PL14_4														yes
1425748	24																	asp.pin.whs.above2	asp.pin.whs.above2	5.04943	4.65012	10.2428	9.4627	8.62724	7.59327	9.21782	8.16887	5.01817	3.4903	4.04031	4.67786	2.73275	3.30412
1429879	24																	asp.pin.whs.above2	asp.pin.whs.above2	4.1875	5.22618	8.47355	9.38944	10.0702	10.7903	9.33246	6.98408	4.10728	5.83649	4.91329	3.96932	5.38901			KOG2628	Farnesyl_cysteine-carboxyl_methyltransferase	Posttranslational_modification,_protein_turnover,_chaperones	CELLULAR_PROCESSES_AND_SIGNALING						3042 4614 9321	protein-S-isoprenylcysteine_O-methyltransferase_activity C-terminal_protein_amino_acid_methylation integral_to_membrane	molecular_function biological_process cellular_component	GO:0004671 GO:0006481 GO:0016021	yes
1430324	24																	asp.pin.whs.above2	asp.pin.whs.above2	4.54731	4.94265	9.13314	8.21881	9.74068	8.65372	8.29075	7.66705	4.47485	5.17751	3.64372	3.22874	3.65507	2.65648											3282 5270 9321 13414	G-protein_coupled_receptor_activity G-protein_coupled_receptor_protein_signaling_pathway integral_to_membrane cAMP_binding	molecular_function biological_process cellular_component	GO:0004930 GO:0007186 GO:0016021 GO:0030552
1430411	24																	asp.pin.whs.above2	asp.pin.whs.above2	3.80058	4.28087	11.0208	8.20145	10.9397	8.70456	10.6485	6.21884	6.89971	6.85394	6.62804	3.93882	4.22331
1433130	24																	asp.pin.whs.above2	asp.pin.whs.above2	4.06782	4.48201	9.45028	8.98604	7.04775	9.37013	7.73191	7.76777	5.31266	2.9849	3.61712	4.4642	4.9211	3.26204															yes
1435353	24																	asp.pin.whs.above2	asp.pin.whs.above2	5.50079	4.61086	10.2593	10.2938	6.48627	8.98513	5.45564	8.32574	4.59822			5.39107	4.43341	3.51993															yes
1437846	24																	asp.pin.whs.above2	asp.pin.whs.above2	3.73488	5.72037	9.90526	10.088	9.05624	9.70358	8.62705	7.8203	5.82515	5.02316	4.54967	4.14579	3.82845	2.0405
1448429	24																	asp.pin.whs.above2	asp.pin.whs.above2	3.53987	3.74301	10.0404	9.01432	8.18928	6.65706	8.92994	7.21143	6.23166	4.44438	5.1487	4.73514	2.46264	2.97872		KOG4157	beta-1,6-N-acetylglucosaminyltransferase,_contains_WSC_domain	Carbohydrate_transport_and_metabolism Posttranslational_modification,_protein_turnover,_chaperones	METABOLISM CELLULAR_PROCESSES_AND_SIGNALING	3.2.1.3	Glucan_1,4-alpha-glucosidase	Starch_and_sucrose_metabolism	Metabolism_of_Complex_Carbohydrates	METABOLIC	2745	glucan_1,4-alpha-glucosidase_activity	molecular_function	GO:0004339	yes
1454649	24																	asp.pin.whs.above2	asp.pin.whs.above2	4.43455	3.82689	10.0844	10.0029	8.14471	8.29159	9.52571	7.86587	5.24878	3.66863	4.90434	5.62273	4.16283	3.76714	AA5_1														yes
1465555	24																	asp.pin.whs.above2	asp.pin.whs.above2	3.73246	3.87648	11.1476	10.1745	8.07655	8.52938	9.69711	8.165	7.20099	4.28921	5.79004	6.1986	4.62262	4.21143		KOG2992	Nucleolar_GTPase/ATPase_p130	Nuclear_structure	CELLULAR_PROCESSES_AND_SIGNALING
1466373	24				asp_d7.secreted				whs_d7.secreted									asp.pin.whs.above2	asp.pin.whs.above2	4.76451	4.82048	8.65322	9.45598	7.54291	8.74312	10.1573	8.59848	3.7214	2.81558	5.29053	4.33527	3.62917	3.47556						3.4.14.9	Tripeptidyl-peptidase_I				2700 4639 5908 11413	subtilase_activity proteolysis serine-type_peptidase_activity tripeptidyl-peptidase_I_activity	molecular_function biological_process	GO:0004289 GO:0006508 GO:0008236 GO:0019131	yes
1467785	24																	asp.pin.whs.above2	asp.pin.whs.above2	4.4528	4.33045	8.95045	8.92544	8.69092	8.66445	9.03974	8.86538	4.32145	4.09944	4.40826	3.95221	3.69421	3.89234											2290 5830	catalytic_activity metabolic_process	molecular_function biological_process	GO:0003824 GO:0008152
1469439	24																	asp.pin.whs.above2	asp.pin.whs.above2	3.29221	4.89517	9.12484	9.22353	9.00358	9.8204	9.03581	9.04976	5.45757	5.32989	5.40551	3.7209	4.30604	3.58137		KOG1435	Sterol_reductase/lamin_B_receptor	Lipid_transport_and_metabolism Signal_transduction_mechanisms	METABOLISM CELLULAR_PROCESSES_AND_SIGNALING						9320 3042 4614 9321	membrane protein-S-isoprenylcysteine_O-methyltransferase_activity C-terminal_protein_amino_acid_methylation integral_to_membrane	cellular_component molecular_function biological_process	GO:0016020 GO:0004671 GO:0006481 GO:0016021
1358596	25																			15.0032	13.6236	14.7181	12.9718	16.1586	13.0323	14.8617	12.1891						-1.46646		KOG1158	NADP/FAD_dependent_oxidoreductase	Energy_production_and_conversion	METABOLISM	1.6.2.4	NADPH--ferrihemoprotein_reductase				3721 4283 6664 7744 9710 2411	iron_ion_binding electron_transport electron_carrier_activity FMN_binding oxidoreductase_activity NADPH-hemoprotein_reductase_activity	molecular_function biological_process	GO:0005506 GO:0006118 GO:0009055 GO:0010181 GO:0016491 GO:0003958	yes
1366435	25																			15.2648	14.7743	14.5558	13.4038	14.7407	13.9642	14.2868	12.8773			-0.954909	-1.33319		-1.86567		KOG1353	F0F1-type_ATP_synthase,_alpha_subunit	Energy_production_and_conversion	METABOLISM	3.6.3.14	H(+)-transporting_two-sector_ATPase	ATP_synthesis __Flagellar_assembly __Type_III_secretion_system	Energy_Metabolism SORTING_AND_DEGRADATION	METABOLIC REGULATORY	8445 9691 9292 21355 21380 10015 2390 19729	hydrogen_ion_transmembrane_transporter_activity proton-transporting_two-sector_ATPase_complex ATP_synthesis_coupled_proton_transport hydrogen_ion_transporting_ATP_synthase_activity,_rotational_mechanism hydrogen_ion_transporting_ATPase_activity,_rotational_mechanism hydrolase_activity,_acting_on_acid_anhydrides,_catalyzing_transmembrane_movement_of_substances hydrogen-transporting_two-sector_ATPa…	molecular_function cellular_component biological_process	GO:0015078 GO:0016469 GO:0015986 GO:0046933 GO:0046961 GO:0016820 GO:0003936 GO:0045259
1368367	25																			14.8065	12.8775	15.6334	14.0005	16.3323	13.1805	14.7952	11.8814							AA3_2	KOG1238	Glucose_dehydrogenase/choline_dehydrogenase/mandelonitrile_lyase_(GMC_oxidoreductase_family)	General_function_prediction_only	POORLY_CHARACTERIZED	1.1.99.1	Choline_dehydrogenase	Glycine,_serine_and_threonine_metabolism	Amino_Acid_Metabolism	METABOLIC	9821 23919 4234 6431	oxidoreductase_activity,_acting_on_CH-OH_group_of_donors FAD_binding alcohol_metabolic_process choline_dehydrogenase_activity	molecular_function biological_process	GO:0016614 GO:0050660 GO:0006066 GO:0008812	yes
1382005	25	mal_d3.secreted	mal_d7.secreted	asp_d3.secreted	asp_d7.secreted	pin_d3.secreted	pin_d7.secreted	whs_d3.secreted	whs_d7.secreted											16.0994	16.6151	15.4761	13.6289	15.4773	14.6993	14.3258	12.7503			-1.73808	-2.93609	-1.90234	-3.81933		KOG1339	Aspartyl_protease	Posttranslational_modification,_protein_turnover,_chaperones	CELLULAR_PROCESSES_AND_SIGNALING	3.4.23.3	Gastricsin				3737 4050 5112 2632 4639 2628	GTP_binding microtubule microtubule-based_process pepsin_A_activity proteolysis aspartic-type_endopeptidase_activity	molecular_function cellular_component biological_process	GO:0005525 GO:0005874 GO:0007017 GO:0004194 GO:0006508 GO:0004190
1416841	25																			14.2879	13.7899	14.2999	14.1769	14.3179	14.0904	13.9167	13.7946								KOG0070	GTP-binding_ADP-ribosylation_factor_Arf1	Intracellular_trafficking,_secretion,_and_vesicular_transport	CELLULAR_PROCESSES_AND_SIGNALING						3737 5344 8400 3827 4994	GTP_binding small_GTPase_mediated_signal_transduction protein_transport intracellular intracellular_protein_transport	molecular_function biological_process cellular_component	GO:0005525 GO:0007264 GO:0015031 GO:0005622 GO:0006886
1424410	25																			14.22	13.854	14.6755	13.9648	14.1976	13.9259	13.9639	13.3762								KOG0100	Molecular_chaperones_GRP78/BiP/KAR2,_HSP70_superfamily	Posttranslational_modification,_protein_turnover,_chaperones	CELLULAR_PROCESSES_AND_SIGNALING						3736	ATP_binding	molecular_function	GO:0005524	yes
1426797	25																			14.3632	14.5797	14.3922	13.4741	15.4031	13.3935	15.0122	12.3787						-2.11343		KOG0453	Aconitase/homoaconitase_(aconitase_superfamily)	Amino_acid_transport_and_metabolism Energy_production_and_conversion	METABOLISM	4.2.1.3	Aconitate_hydratase	Glyoxylate_and_dicarboxylate_metabolism Reductive_carboxylate_cycle_(CO2_fixation) Citrate_cycle_(TCA_cycle)	Carbohydrate_Metabolism Energy_Metabolism	METABOLIC	5830 2442 4264 24786	metabolic_process aconitate_hydratase_activity tricarboxylic_acid_cycle 4_iron,_4_sulfur_cluster_binding	biological_process molecular_function	GO:0008152 GO:0003994 GO:0006099 GO:0051539
1429381	25																			14.562	14.4889	14.2069	13.4876	14.7467	14.3248	13.9593	13.1021				-0.993686		-1.37537		KOG1350	F0F1-type_ATP_synthase,_beta_subunit	Energy_production_and_conversion	METABOLISM	3.6.3.14	H(+)-transporting_two-sector_ATPase	ATP_synthesis __Flagellar_assembly __Type_III_secretion_system	Energy_Metabolism SORTING_AND_DEGRADATION	METABOLIC REGULATORY	8445 9691 162 10269 9292 21355 21380 4877 6204 9321 2390 19729	hydrogen_ion_transmembrane_transporter_activity proton-transporting_two-sector_ATPase_complex nucleotide_binding nucleoside-triphosphatase_activity ATP_synthesis_coupled_proton_transport hydrogen_ion_transporting_ATP_synthase_activity,_rotational_mechanism hydrogen_ion_transporting_ATPase_activity,_rotational_mechanism ATP_biosynthetic_process hydrogen-exporting_ATPase_activity,_phosphorylative_m…	molecular_function cellular_component biological_process	GO:0015078 GO:0016469 GO:0000166 GO:0017111 GO:0015986 GO:0046933 GO:0046961 GO:0006754 GO:0008553 GO:0016021 GO:0003936 GO:0045259	yes
1429921	25																			18.1572	15.1339	16.6408	13.5354	16.3008	10.7594	15.7398	14.3241					-4.48612			KOG0710	Molecular_chaperone_(small_heat-shock_protein_Hsp26/Hsp42)	Posttranslational_modification,_protein_turnover,_chaperones	CELLULAR_PROCESSES_AND_SIGNALING
1430151	25																			15.1114	13.7872	14.5769	14.3959	14.2302	13.1613	14.2959	13.3719
1433632	25				asp_d7.secreted		pin_d7.secreted	whs_d3.secreted	whs_d7.secreted											14.7581	14.3586	14.2708	13.4517	14.355	13.6631	13.7615	13.6105			-0.990412	-0.896514		-0.74254		KOG1339	Aspartyl_protease	Posttranslational_modification,_protein_turnover,_chaperones	CELLULAR_PROCESSES_AND_SIGNALING	3.4.23.25	Saccharopepsin				2632 4639 2628 2634	pepsin_A_activity proteolysis aspartic-type_endopeptidase_activity saccharopepsin_activity	molecular_function biological_process	GO:0004194 GO:0006508 GO:0004190 GO:0004196	yes
1435257	25																			14.9068	13.362	15.8247	14.4565	14.463	13.3536	15.8376	12.712								KOG1577	Aldo/keto_reductase_family_proteins	General_function_prediction_only	POORLY_CHARACTERIZED	1.1.-.-	Acting_on_the_CH-OH_group_of_donors	Benzoate_degradation_via_CoA_ligation Ethylbenzene_degradation	Biodegradation_of_Xenobiotics	METABOLIC	9710 2750 10756 10757 10758 10759 10760 17983 20156	oxidoreductase_activity glucose_dehydrogenase_activity pinocarveol_dehydrogenase_activity chloral_hydrate_dehydrogenase_activity hydroxymethylmethylsilanediol_oxidase_activity 1-phenylethanol_dehydrogenase_activity myrtenol_dehydrogenase_activity versicolorin_reductase_activity ketoreductase_activity	molecular_function	GO:0016491 GO:0004344 GO:0018446 GO:0018447 GO:0018448 GO:0018449 GO:0018450 GO:0042469 GO:0045703
1436014	25							whs_d3.secreted	whs_d7.secreted											16.6614	11.7743	16.0324	12.7174	15.9895	12.1791	15.5041	14.5734						2.44959															yes
1437735	25																			16.6134	16.7788	15.0126	14.0524	15.6493	13.8781	15.2398	13.4975	-1.57104		-1.31218	-2.77648	-2.96877	-3.33084		KOG0657	Glyceraldehyde_3-phosphate_dehydrogenase	Carbohydrate_transport_and_metabolism	METABOLISM	1.2.1.12	Glyceraldehyde_3-phosphate_dehydrogenase_(phosphorylating)	Glycolysis_/_Gluconeogenesis D-Arginine_and_D-ornithine_metabolism	Carbohydrate_Metabolism Metabolism_of_Other_Amino_Acids	METABOLIC	2771 4261 24535 4174 6557 2290 3708 5830	glyceraldehyde-3-phosphate_dehydrogenase_(phosphorylating)_activity glycolysis NAD_binding glucose_metabolic_process glyceraldehyde-3-phosphate_dehydrogenase_activity catalytic_activity binding metabolic_process	molecular_function biological_process	GO:0004365 GO:0006096 GO:0051287 GO:0006006 GO:0008943 GO:0003824 GO:0005488 GO:0008152
1439266	25	mal_d3.secreted	mal_d7.secreted	asp_d3.secreted		pin_d3.secreted	pin_d7.secreted	whs_d3.secreted	whs_d7.secreted											17.3822	14.4557	16.1013	12.712	15.5144	12.0367	15.6424	13.3281				-2.16005	-2.76215																yes
1440677	25																			16.0214	16.2392	14.245	13.8361	14.3019	14.2909	14.471	13.6631	-1.74985	-1.67809	-1.51183	-2.42881	-1.9476	-2.59673		KOG0876	Manganese_superoxide_dismutase	Inorganic_ion_transport_and_metabolism	METABOLISM	1.15.1.1	Superoxide_dismutase				3145 4918 21295	superoxide_dismutase_activity superoxide_metabolic_process metal_ion_binding	molecular_function biological_process	GO:0004784 GO:0006801 GO:0046872
1444587	25																			15.1751	14.6353	14.061	13.2024	14.5968	13.8625	14.2451	13.0638	-1.09667		-0.91906	-1.42298		-1.55965		KOG0469	Elongation_factor_2	Translation,_ribosomal_structure_and_biogenesis	INFORMATION_STORAGE_AND_PROCESSING						3737 2378 4556 6198	GTP_binding GTPase_activity translation protein-synthesizing_GTPase_activity	molecular_function biological_process	GO:0005525 GO:0003924 GO:0006412 GO:0008547
1457880	25																			14.9818	14.7082	14.6129	13.9041	14.4543	13.4226	14.4893	13.4643					-1.27083	-1.22199		KOG0841	Multifunctional_chaperone_(14-3-3_family)	Posttranslational_modification,_protein_turnover,_chaperones	CELLULAR_PROCESSES_AND_SIGNALING						12147	protein_domain_specific_binding	molecular_function	GO:0019904
1462095	25																			13.7121	14.1046	14.1775	13.8725	14.7522	14.3826	14.6588	13.9193		1.05735	0.940952					KOG0123	Polyadenylate-binding_protein_(RRM_superfamily)	Translation,_ribosomal_structure_and_biogenesis RNA_processing_and_modification	INFORMATION_STORAGE_AND_PROCESSING						2175 9367 2216	nucleic_acid_binding mRNA_metabolic_process RNA_binding	molecular_function biological_process	GO:0003676 GO:0016071 GO:0003723
1463065	25																			17.0291	16.0404	14.5178	13.0843	14.9434	13.1438	14.3712	13.2186	-2.46925	-1.99979	-2.61581	-2.92863	-2.89657	-2.82464											5053 9321	response_to_stress integral_to_membrane	biological_process cellular_component	GO:0006950 GO:0016021
1467895	25																			15.9345	14.6553	15.4411	14.2264	15.0604	12.5257	14.4504	13.7124			-1.43284		-2.06914												2567 4283	cytochrome-c_oxidase_activity electron_transport	molecular_function biological_process	GO:0004129 GO:0006118
1470097	25																			15.6743	14.2529	13.8826	15.0441	14.0666	15.0231	10.9446	13.7259	-1.73076	-1.54107	-4.56561																		yes
72588	26																			13.9282	13.305	13.5255	13.6459	14.3093	13.9936	13.3071	14.059
625558	26																			13.5728	12.3056	14.252	13.6684	15.5015	14.0489	14.7446	13.1775								KOG1260	Isocitrate_lyase	Energy_production_and_conversion	METABOLISM	4.1.3.1	Isocitrate_lyase	Glyoxylate_and_dicarboxylate_metabolism	Carbohydrate_Metabolism	METABOLIC	2290 5830 2845 12002	catalytic_activity metabolic_process isocitrate_lyase_activity carboxylic_acid_metabolic_process	molecular_function biological_process	GO:0003824 GO:0008152 GO:0004451 GO:0019752
695093	26	mal_d3.secreted		asp_d3.secreted			pin_d7.secreted													14.4766	11.7034	14.4851	13.4825	15.0242	14.1062	12.7577	13.1552			-1.67549	1.55083	2.17848																yes
1357264	26																			15.1771	11.9097	14.253	13.5999	14.1626	13.9654	13.8647	13.6745			-1.29541	1.58786	1.95411	1.65363											4283 9710	electron_transport oxidoreductase_activity	biological_process molecular_function	GO:0006118 GO:0016491
1364171	26																			14.1748	14.0875	14.2025	13.6752	14.095	14.7235	13.5044	13.9827								KOG0190	Protein_disulfide_isomerase_(prolyl_4-hydroxylase_beta_subunit)	Posttranslational_modification,_protein_turnover,_chaperones	CELLULAR_PROCESSES_AND_SIGNALING	5.3.4.1	Protein_disulfide_isomerase				10048 3972 19912 2234	isomerase_activity endoplasmic_reticulum cell_redox_homeostasis protein_disulfide_isomerase_activity	molecular_function cellular_component biological_process	GO:0016853 GO:0005783 GO:0045454 GO:0003756	yes
1398424	26																			13.2574	13.8254	13.2829	13.863	14.5617	14.5949	13.8493	13.5462		1.32659					GT4	KOG0853	Glycosyltransferase	Cell_wall/membrane/envelope_biogenesis	CELLULAR_PROCESSES_AND_SIGNALING						6667	biosynthetic_process	biological_process	GO:0009058
1403112	26																			13.8216	13.2838	14.7872	14.1145	15.0451	13.7777	14.0223	13.0568		1.24316						KOG0253	Synaptic_vesicle_transporter_SV2_(major_facilitator_superfamily)	General_function_prediction_only	POORLY_CHARACTERIZED						3546 4927 9321	transporter_activity transport integral_to_membrane	molecular_function biological_process cellular_component	GO:0005215 GO:0006810 GO:0016021
1409615	26	mal_d3.secreted	mal_d7.secreted	asp_d3.secreted	asp_d7.secreted	pin_d3.secreted	pin_d7.secreted	whs_d3.secreted	whs_d7.secreted											13.6075	13.9194	13.8429	13.3364	14.9775	15.3459	12.8491	12.9937		1.36976			1.37371
1418035	26																			14.3055	14.1636	14.0236	13.5577	13.9705	13.8624	13.5664	13.3355						-0.829934											2196 3838 4504 5939	transcription_factor_activity nucleus regulation_of_transcription,_DNA-dependent zinc_ion_binding	molecular_function cellular_component biological_process	GO:0003700 GO:0005634 GO:0006355 GO:0008270
1424244	26																			13.8097	13.317	13.5337	13.2927	14.3959	14.8944	13.0804	13.6347					1.60218			KOG4701	Chitinase	Cell_wall/membrane/envelope_biogenesis	CELLULAR_PROCESSES_AND_SIGNALING										yes
1430740	26																			13.756	12.787	14.8421	14.017	15.5603	14.2962	12.823	12.6741	1.07138	1.84086		1.20973	1.45569			KOG0224	Aquaporin_(major_intrinsic_protein_family)	Carbohydrate_transport_and_metabolism	METABOLISM						3546 4927 9320 9321	transporter_activity transport membrane integral_to_membrane	molecular_function biological_process cellular_component	GO:0005215 GO:0006810 GO:0016020 GO:0016021
1432987	26																			14.3403	12.851	14.0561	13.4875	14.4402	13.7334	12.7181	12.6339																	2290 5830	catalytic_activity metabolic_process	molecular_function biological_process	GO:0003824 GO:0008152
1436977	26																			14.1303	13.9636	14.0805	13.9976	14.1179	13.4345	13.6829	13.964								KOG1745	Histones_H3_and_H4	Chromatin_structure_and_dynamics	INFORMATION_STORAGE_AND_PROCESSING						587 2176 3838 4484	nucleosome DNA_binding nucleus nucleosome_assembly	cellular_component molecular_function biological_process	GO:0000786 GO:0003677 GO:0005634 GO:0006334
1439206	26																			14.0457	14.0152	13.9697	13.7859	14.3851	14.4003	13.5157	13.4109
1441233	26																			12.8333	12.776	14.7236	14.2879	14.8551	13.5355	14.5437	13.2422	1.86617	1.98004	1.67116	1.43781				KOG1674	Cyclin	General_function_prediction_only	POORLY_CHARACTERIZED
1447615	26																			15.056	14.2007	12.4931	13.0309	14.2715	15.1201	12.5642	14.2937	-2.45081		-2.36402					KOG1438	Anthranilate_phosphoribosyltransferase	Amino_acid_transport_and_metabolism	METABOLISM						5830 9956	metabolic_process transferase_activity,_transferring_glycosyl_groups	biological_process molecular_function	GO:0008152 GO:0016757
1447996	26																			13.7932	13.0369	13.6912	13.2177	14.2084	14.4146	13.063	13.3099			-0.722683		1.35317		GT2	KOG2571	Chitin_synthase/hyaluronan_synthase_(glycosyltransferases)	Cell_wall/membrane/envelope_biogenesis	CELLULAR_PROCESSES_AND_SIGNALING
1470463	26																			14.3772	14.8309	13.3953	13.0649	14.4243	14.897	12.5844	13.3321			-1.7717	-1.73692		-1.48097
1480456	26																			14.4707	12.7253	14.4235	14.0648	14.7953	14.1648	14.4041	12.55				1.36206	1.43148			KOG1360	5-aminolevulinate_synthase	Coenzyme_transport_and_metabolism	METABOLISM	2.3.1.37	5-aminolevulinic_acid_synthase	Glycine,_serine_and_threonine_metabolism	Amino_Acid_Metabolism	METABOLIC	5830 9940 6667 9967 13063 2336 15848	metabolic_process transferase_activity biosynthetic_process transferase_activity,_transferring_nitrogenous_groups pyridoxal_phosphate_binding 5-aminolevulinate_synthase_activity tetrapyrrole_biosynthetic_process	biological_process molecular_function	GO:0008152 GO:0016740 GO:0009058 GO:0016769 GO:0030170 GO:0003870 GO:0033014
265136	27																			12.663	12.3976	13.3177	13.2141	14.0305	13.49	12.9761	12.2777		1.37541
436301	27																			13.3726	13.2344	12.895	12.8058	14.1296	14.7311	12.4154	13.0761		0.780648	-0.949322		1.49877			KOG0087	GTPase_Rab11/YPT3,_small_G_protein_superfamily	Intracellular_trafficking,_secretion,_and_vesicular_transport	CELLULAR_PROCESSES_AND_SIGNALING						3737 5344 2378 3727 4994 5019 5250 3736 3827 4504 5814 8400 2379	GTP_binding small_GTPase_mediated_signal_transduction GTPase_activity protein_binding intracellular_protein_transport nucleocytoplasmic_transport signal_transduction ATP_binding intracellular regulation_of_transcription,_DNA-dependent transcription_factor_binding protein_transport small_monomeric_GTPase_activity	molecular_function biological_process cellular_component	GO:0005525 GO:0007264 GO:0003924 GO:0005515 GO:0006886 GO:0006913 GO:0007165 GO:0005524 GO:0005622 GO:0006355 GO:0008134 GO:0015031 GO:0003925
595659	27																			12.3755	13.6915	13.4186	12.674	13.4865	13.4215	14.0138	13.6409
1114620	27																			12.973	12.3538	13.1277	12.7429	13.5723	13.8793	12.5231	12.7977					1.51761		GH17					3.2.1.58	Glucan_1,3-beta-glucosidase	Starch_and_sucrose_metabolism	Metabolism_of_Complex_Carbohydrates	METABOLIC	2933 4143 2744	hydrolase_activity,_hydrolyzing_O-glycosyl_compounds carbohydrate_metabolic_process glucan_1,3-beta-glucosidase_activity	molecular_function biological_process	GO:0004553 GO:0005975 GO:0004338
1361311	27	mal_d3.secreted	mal_d7.secreted	asp_d3.secreted	asp_d7.secreted	pin_d3.secreted	pin_d7.secreted	whs_d3.secreted	whs_d7.secreted											13.1606	12.774	13.0536	13.0111	14.0681	14.3017	13.0257	13.0927		0.932351			1.50561		GH72-CBM43	KOG4157	beta-1,6-N-acetylglucosaminyltransferase,_contains_WSC_domain	Carbohydrate_transport_and_metabolism Posttranslational_modification,_protein_turnover,_chaperones	METABOLISM CELLULAR_PROCESSES_AND_SIGNALING						2933 4143	hydrolase_activity,_hydrolyzing_O-glycosyl_compounds carbohydrate_metabolic_process	molecular_function biological_process	GO:0004553 GO:0005975	yes
1361443	27																			13.2353	13.191	13.1058	12.7681	13.9364	13.7945	12.7668	12.9637
1364138	27																			13.3369	11.634	13.2774	13.5702	13.6454	13.517	13.2396	12.4061				1.95328	1.87389			KOG2621	Prohibitins_and_stomatins_of_the_PID_superfamily	Energy_production_and_conversion	METABOLISM						9320	membrane	cellular_component	GO:0016020
1364682	27																			13.0133	13.0954	13.0536	13.4033	13.7126	14.3466	12.2615	13.2928					1.16529			KOG4387	Ornithine_decarboxylase_antizyme	Amino_acid_transport_and_metabolism	METABOLISM						3215 5758	enzyme_inhibitor_activity ornithine_decarboxylase_inhibitor_activity	molecular_function	GO:0004857 GO:0008073
1374192	27																			13.5041	12.6368	13.2391	12.7061	14.5263	13.6158	13.37	12.6937		1.02733			0.962551			KOG4725	Uncharacterized_conserved_protein	Function_unknown	POORLY_CHARACTERIZED										yes
1395625	27																			12.8254	12.7462	12.8448	12.905	14.216	14.4907	13.6041	12.5431		1.44894			1.72131			KOG4210	Nuclear_localization_sequence_binding_protein	Transcription	INFORMATION_STORAGE_AND_PROCESSING						2175	nucleic_acid_binding	molecular_function	GO:0003676
1400478	27																			13.2744	12.7829	12.7376	12.6555	13.8072	14.0231	13.2913	12.7356					1.23162			KOG1269	SAM-dependent_methyltransferases	Lipid_transport_and_metabolism General_function_prediction_only	METABOLISM POORLY_CHARACTERIZED	2.1.1.41	Delta(24)-sterol_C-methyltransferase				5830 5846 2304	metabolic_process methyltransferase_activity sterol_24-C-methyltransferase_activity	biological_process molecular_function	GO:0008152 GO:0008168 GO:0003838
1422852	27	mal_d3.secreted	mal_d7.secreted					whs_d3.secreted												13.1856	12.934	12.1963	12.4515	13.8724	14.8554	12.0377	12.7236	-0.973917		-1.12054		1.87231		GH16														yes
1431967	27																			13.5773	12.9835	13.6334	13.1086	14.3094	13.8403	12.9367	12.7818								KOG0286	G-protein_beta_subunit	General_function_prediction_only	POORLY_CHARACTERIZED
1433856	27																			13.1197	12.4911	12.8352	13.4538	13.7232	14.1919	13.53	12.8326					1.59067																yes
1435412	27																			12.7225	12.6067	12.8336	12.3903	15.1292	13.0166	13.6963	12.4003		2.47798						KOG0055	Multidrug/pheromone_exporter,_ABC_superfamily	Secondary_metabolites_biosynthesis,_transport_and_catabolism	METABOLISM						3736 4927 9321 18135 10082 162 10269	ATP_binding transport integral_to_membrane ATPase_activity,_coupled_to_transmembrane_movement_of_substances ATPase_activity nucleotide_binding nucleoside-triphosphatase_activity	molecular_function biological_process cellular_component	GO:0005524 GO:0006810 GO:0016021 GO:0042626 GO:0016887 GO:0000166 GO:0017111
1435702	27																			13.1821	12.4449	13.8975	13.8593	13.5847	13.8314	12.9471	13.6302	0.72029			1.39368	1.3788	1.16641		KOG2696	Histone_acetyltransferase_type_b_catalytic_subunit	Chromatin_structure_and_dynamics	INFORMATION_STORAGE_AND_PROCESSING	2.3.1.48	Histone_acetyltransferase				2802	histone_acetyltransferase_activity	molecular_function	GO:0004402
1437683	27																			13.3958	13.7534	13.154	13.2655	12.9754	13.9871	11.9464	13.2297			-1.39107					KOG2285	E3_ubiquitin_ligase,_Cullin_1_component	Posttranslational_modification,_protein_turnover,_chaperones	CELLULAR_PROCESSES_AND_SIGNALING										yes
1439244	27																			14.0201	12.8504	13.304	12.9635	14.1108	14.3647	12.8062	12.7707			-1.19287		1.43416			KOG0331	ATP-dependent_RNA_helicase	RNA_processing_and_modification	INFORMATION_STORAGE_AND_PROCESSING						2175 3736 5716 2792	nucleic_acid_binding ATP_binding ATP-dependent_helicase_activity helicase_activity	molecular_function	GO:0003676 GO:0005524 GO:0008026 GO:0004386
1439925	27																			12.6632	12.3398	13.698	13.1781	13.4919	12.9996	13.1389	13.2499								KOG1870	Ubiquitin_C-terminal_hydrolase	Posttranslational_modification,_protein_turnover,_chaperones	CELLULAR_PROCESSES_AND_SIGNALING						5939	zinc_ion_binding	molecular_function	GO:0008270
1440536	27																			12.9259	12.9281	12.8803	12.7079	14.3429	14.6125	12.9823	12.5161		1.51434			1.65849			KOG4297	C-type_lectin	Signal_transduction_mechanisms Defense_mechanisms	CELLULAR_PROCESSES_AND_SIGNALING										yes
1442844	27																			13.0466	12.8067	12.9491	12.7895	14.0066	14.0193	12.8386	12.8309		0.994142			1.18254
1447291	27																			13.3986	13.5051	12.2153	13.6332	11.7969	13.6138	12.2171	14.6032		-1.56344						KOG0156	Cytochrome_P450_CYP2_subfamily	Secondary_metabolites_biosynthesis,_transport_and_catabolism	METABOLISM	1.14.14.1	Unspecific_monooxygenase	Tryptophan_metabolism Fatty_acid_metabolism gamma-Hexachlorocyclohexane_degradation	Amino_Acid_Metabolism Lipid_Metabolism Biodegradation_of_Xenobiotics	METABOLIC	2888 3721 4283 12251 23642	monooxygenase_activity iron_ion_binding electron_transport heme_binding unspecific_monooxygenase_activity	molecular_function biological_process	GO:0004497 GO:0005506 GO:0006118 GO:0020037 GO:0050381
1456108	27																			13.1599	12.7599	12.951	12.8515	14.0149	13.679	12.7445	12.6925
1466082	27																			13.4639	13.0998	13.3717	13.6669	13.9459	14.0943	13.0738	13.3231								KOG0381	HMG_box-containing_protein	General_function_prediction_only	POORLY_CHARACTERIZED						2176 4504	DNA_binding regulation_of_transcription,_DNA-dependent	molecular_function biological_process	GO:0003677 GO:0006355
1466534	27																			13.5971	11.8843	13.5374	13.0972	14.2682	13.2589	12.7153	13.1138				1.19653	1.3622	1.22924											2196 3838 4504 5939 2176 4499	transcription_factor_activity nucleus regulation_of_transcription,_DNA-dependent zinc_ion_binding DNA_binding transcription	molecular_function cellular_component biological_process	GO:0003700 GO:0005634 GO:0006355 GO:0008270 GO:0003677 GO:0006350
1466810	27																			12.4614	11.9208	14.5362	13.9166	14.8105	13.1752	12.9614	12.6616	2.05281	2.31027		1.95796	1.21186
1467645	27																			14.0501	13.228	13.1623	12.4919	14.5846	14.7857	13.82	11.6757								KOG1231	Proteins_containing_the_FAD_binding_domain	Energy_production_and_conversion	METABOLISM						9710 23919 2290	oxidoreductase_activity FAD_binding catalytic_activity	molecular_function	GO:0016491 GO:0050660 GO:0003824
1475052	27																			12.4604	13.1166	13.5883	13.5105	13.7639	13.734	13.1943	13.1454	1.13942	1.30757						KOG4582	Uncharacterized_conserved_protein,_contains_ZZ-type_Zn-finger	General_function_prediction_only	POORLY_CHARACTERIZED	6.3.2.-	Acid--D-amino-acid_ligases_(peptide_synthases)	Tryptophan_metabolism Ubiquinone_biosynthesis	Amino_Acid_Metabolism Metabolism_of_Cofactors_and_Vitamins	METABOLIC	5939 6387 10509 19237 19238	zinc_ion_binding UDP-N-acetylmuramoylalanyl-D-glutamyl-2,6-diaminopimelate-D-alanyl-D-alanine_ligase_activity ribosomal_S6-glutamic_acid_ligase_activity coenzyme_F420-0_gamma-glutamyl_ligase_activity coenzyme_F420-2_alpha-glutamyl_ligase_activity	molecular_function	GO:0008270 GO:0008766 GO:0018169 GO:0043773 GO:0043774
1477418	27																			12.767	14.0636	12.7287	13.5374	13.4884	13.9176	13.3977	13.02								KOG1282	Serine_carboxypeptidases_(lysosomal_cathepsin_A)	Posttranslational_modification,_protein_turnover,_chaperones Amino_acid_transport_and_metabolism	CELLULAR_PROCESSES_AND_SIGNALING METABOLISM	6.3.2.-	Acid--D-amino-acid_ligases_(peptide_synthases)	Tryptophan_metabolism Ubiquinone_biosynthesis	Amino_Acid_Metabolism Metabolism_of_Cofactors_and_Vitamins	METABOLIC	6387 10509 19237 19238	UDP-N-acetylmuramoylalanyl-D-glutamyl-2,6-diaminopimelate-D-alanyl-D-alanine_ligase_activity ribosomal_S6-glutamic_acid_ligase_activity coenzyme_F420-0_gamma-glutamyl_ligase_activity coenzyme_F420-2_alpha-glutamyl_ligase_activity	molecular_function	GO:0008766 GO:0018169 GO:0043773 GO:0043774	yes
1480243	27																			13.2029	13.4202	13.413	13.0355	14.1458	13.8561	13.3127	12.7744		0.952433				-0.64417		KOG1376	Alpha_tubulin	Cytoskeleton	CELLULAR_PROCESSES_AND_SIGNALING						3737 4050 5112 3530 5113 18722 24507 2378	GTP_binding microtubule microtubule-based_process structural_molecule_activity microtubule-based_movement protein_complex protein_polymerization GTPase_activity	molecular_function cellular_component biological_process	GO:0005525 GO:0005874 GO:0007017 GO:0005198 GO:0007018 GO:0043234 GO:0051258 GO:0003924
314467	28																			12.6229	12.2573	12.743	13.3215	13.6181	13.3936	12.3442	12.7193		0.990635		1.05495	1.11873
405651	28																			11.627	12.1637	12.4146	12.7904	14.0598	14.2719	12.6779	12.0667		2.48563			2.0855			KOG4701	Chitinase	Cell_wall/membrane/envelope_biogenesis	CELLULAR_PROCESSES_AND_SIGNALING	3.2.1.18	Exo-alpha-sialidase	N-Glycan_degradation Sphingoglycolipid_metabolism	Metabolism_of_Complex_Carbohydrates Metabolism_of_Complex_Lipids	METABOLIC	2715	exo-alpha-sialidase_activity	molecular_function	GO:0004308
1069682	28																			12.1507	11.924	12.5955	12.6102	13.4245	14.0791	12.2526	12.8501		1.34463			2.11044		CBM50										10166	cell_wall_catabolic_process	biological_process	GO:0016998
1339901	28																			12.2873	11.9564	12.5627	12.6622	13.1859	14.0663	10.8631	13.1753			-1.32872		2.07975
1358666	28																			11.7215	11.9931	12.3091	12.1001	13.7308	14.0156	12.5608	12.5917		2.04766			1.99421																yes
1364545	28																			11.6889	12.0101	12.6308	12.8012	13.7744	13.9872	12.957	12.4688		2.15232			1.93468			KOG3712	RFX_family_transcription_factor	Transcription	INFORMATION_STORAGE_AND_PROCESSING						2176 4504	DNA_binding regulation_of_transcription,_DNA-dependent	molecular_function biological_process	GO:0003677 GO:0006355
1364877	28																			12.6943	12.2665	12.9167	12.8262	13.6118	14.1323	12.5042	12.8743		0.916398			1.8428			KOG0082	G-protein_alpha_subunit_(small_G_protein_superfamily)	Signal_transduction_mechanisms Cell_cycle_control,_cell_division,_chromosome_partitioning	CELLULAR_PROCESSES_AND_SIGNALING METABOLISM						3228 5270 11290 3737 5250	signal_transducer_activity G-protein_coupled_receptor_protein_signaling_pathway guanyl_nucleotide_binding GTP_binding signal_transduction	molecular_function biological_process	GO:0004871 GO:0007186 GO:0019001 GO:0005525 GO:0007165
1369659	28																			12.3373	12.0371	12.9611	12.9216	13.8677	14.0539	12.4801	12.1423		1.54842			1.9996			KOG0224	Aquaporin_(major_intrinsic_protein_family)	Carbohydrate_transport_and_metabolism	METABOLISM						3546 4927 9320	transporter_activity transport membrane	molecular_function biological_process cellular_component	GO:0005215 GO:0006810 GO:0016020
1394550	28																			12.8176	11.4135	12.5763	12.5886	14.4063	13.9065	13.128	11.6894		1.63715			2.29372			KOG4225	Sorbin_and_SH3_domain-containing_protein	Signal_transduction_mechanisms	CELLULAR_PROCESSES_AND_SIGNALING
1400264	28																			12.4754	12.2356	12.8573	12.3949	13.7033	13.4623	12.8761	12.1978		1.23391			1.21793			KOG1134	Uncharacterized_conserved_protein	General_function_prediction_only	POORLY_CHARACTERIZED						9320	membrane	cellular_component	GO:0016020
1414926	28																			11.8618	12.834	13.2094	12.6704	12.9749	13.4744	11.9173	13.1111	1.3244	1.10029						KOG2504	Monocarboxylate_transporter	Carbohydrate_transport_and_metabolism	METABOLISM						3546 4927 9321	transporter_activity transport integral_to_membrane	molecular_function biological_process cellular_component	GO:0005215 GO:0006810 GO:0016021
1428593	28				asp_d7.secreted				whs_d7.secreted											11.9864	13.0907	11.7187	12.2342	13.6282	14.19	12.2502	12.7638
1429501	28																			12.6254	12.6585	12.9694	12.8022	13.7512	13.7476	12.5716	12.6375		1.136						KOG4166	Thiamine_pyrophosphate-requiring_enzyme	Amino_acid_transport_and_metabolism Coenzyme_transport_and_metabolism	METABOLISM						281 9940 13821 2290 2432 6691 23919	magnesium_ion_binding transferase_activity thiamin_pyrophosphate_binding catalytic_activity acetolactate_synthase_activity branched_chain_family_amino_acid_biosynthetic_process FAD_binding	molecular_function biological_process	GO:0000287 GO:0016740 GO:0030976 GO:0003824 GO:0003984 GO:0009082 GO:0050660
1430686	28																			12.3053	12.1933	13.0268	12.2484	13.5223	13.8156	12.0004	12.338	0.717606	1.21818			1.61907
1431721	28																			11.7033	12.0722	13.0662	12.5728	13.8112	13.8514	11.4906	13.57	1.36065	2.0788			1.77156	1.50437
1436848	28																			11.7578	12.1037	13.3894	12.7609	13.5062	13.641	12.9794	12.3819	1.62914	1.76277	1.23602		1.52634		Myosin_motor-GT2	KOG2571	Chitin_synthase/hyaluronan_synthase_(glycosyltransferases)	Cell_wall/membrane/envelope_biogenesis	CELLULAR_PROCESSES_AND_SIGNALING	2.4.1.16	Chitin_synthase	Aminosugars_metabolism	Metabolism_of_Complex_Carbohydrates	METABOLIC	12251 21336 2241 3736 9681 9957 2540	heme_binding transition_metal_ion_binding motor_activity ATP_binding myosin_complex transferase_activity,_transferring_hexosyl_groups chitin_synthase_activity	molecular_function cellular_component	GO:0020037 GO:0046914 GO:0003774 GO:0005524 GO:0016459 GO:0016758 GO:0004100
1437492	28																			12.166	12.0969	12.7093	12.468	13.54	14.2007	12.5442	12.5518		1.37626			2.06629			KOG2655	Septin_family_protein_(P-loop_GTPase)	Cell_cycle_control,_cell_division,_chromosome_partitioning Cytoskeleton Intracellular_trafficking,_secretion,_and_vesicular_transport	METABOLISM CELLULAR_PROCESSES_AND_SIGNALING						3737 5143 3727 13949	GTP_binding cell_cycle protein_binding septin_complex	molecular_function biological_process cellular_component	GO:0005525 GO:0007049 GO:0005515 GO:0031105
1438381	28																			12.5878	12.8644	12.4108	12.4403	13.5512	14.507	12.2803	12.6621		1.00083			1.61115																yes
1439595	28																			12.9543	12.2839	12.9249	12.1049	13.6443	14.2173	12.3601	12.2666					1.91117
1439719	28																			12.5741	12.4137	12.8674	12.4995	13.5326	13.8539	12.6413	12.605		1.0099			1.428																yes
1440736	28																			11.4289	12.2129	12.267	13.0016	13.518	14.5007	12.2362	12.5177		2.09954			2.27324			KOG4157	beta-1,6-N-acetylglucosaminyltransferase,_contains_WSC_domain	Carbohydrate_transport_and_metabolism Posttranslational_modification,_protein_turnover,_chaperones	METABOLISM CELLULAR_PROCESSES_AND_SIGNALING										yes
1440889	28																			12.5219	12.128	12.0899	12.1516	13.4195	14.1336	11.5906	13.1393					1.92509		AA9	KOG3599	Ca2+-modulated_nonselective_cation_channel_polycystin	Inorganic_ion_transport_and_metabolism Signal_transduction_mechanisms	METABOLISM CELLULAR_PROCESSES_AND_SIGNALING										yes
1445849	28																			12.3274	12.253	12.3337	12.2601	13.3957	14.4172	11.8195	12.2423		1.0854			2.14462												9321	integral_to_membrane	cellular_component	GO:0016021
1447569	28																			12.5645	12.6322	12.7564	12.6268	13.507	13.8698	12.3547	12.6007		0.94069			1.22694			KOG0393	Ras-related_small_GTPase,_Rho_type	General_function_prediction_only	POORLY_CHARACTERIZED						3737 5344 3827 8400	GTP_binding small_GTPase_mediated_signal_transduction intracellular protein_transport	molecular_function biological_process cellular_component	GO:0005525 GO:0007264 GO:0005622 GO:0015031
1454686	28																			12.2691	11.9586	13.1567	12.6459	13.3525	13.1777	12.7999	12.3729		1.11024			1.19359		Myosin_motor-GT2	KOG2571	Chitin_synthase/hyaluronan_synthase_(glycosyltransferases)	Cell_wall/membrane/envelope_biogenesis	CELLULAR_PROCESSES_AND_SIGNALING	2.4.1.16	Chitin_synthase	Aminosugars_metabolism	Metabolism_of_Complex_Carbohydrates	METABOLIC	12251 21336 2241 3736 9681 9957 2540	heme_binding transition_metal_ion_binding motor_activity ATP_binding myosin_complex transferase_activity,_transferring_hexosyl_groups chitin_synthase_activity	molecular_function cellular_component	GO:0020037 GO:0046914 GO:0003774 GO:0005524 GO:0016459 GO:0016758 GO:0004100
1464950	28																			10.7292	13.0574	12.8547	12.7522	13.4819	13.3018	12.4588	12.984	2.09113	2.70717	1.71279														9320	membrane	cellular_component	GO:0016020
1476383	28																			12.3125	12.2905	12.468	12.805	13.5898	14.373	12.6313	12.7901		1.31151			2.05289			KOG2133	Transcriptional_corepressor_Atrophin-1/DRPLA	General_function_prediction_only	POORLY_CHARACTERIZED
28189	29											asp_d3.hiTrans	asp_d7.hiTrans	pin_d3.hiTrans	pin_d7.hiTrans	whs_d3.hiTrans	whs_d7.hiTrans			10.7768	12.136	12.9379	12.1462	13.5709	13.5245	11.9039	12.2707	2.13696	2.73154			1.39266
109533	29											asp_d3.hiTrans	asp_d7.hiTrans	pin_d3.hiTrans	pin_d7.hiTrans	whs_d3.hiTrans	whs_d7.hiTrans			11.4713	11.7154	11.8903	13.4327	12.7425	13.663	11.3891	12.3705		1.30598		1.69627	1.9221
200671	29											asp_d3.hiTrans	asp_d7.hiTrans	pin_d3.hiTrans	pin_d7.hiTrans	whs_d3.hiTrans	whs_d7.hiTrans			12.5303	11.5667	11.9923	12.7994	12.9686	13.9223	11.4659	13.8059			-1.05675	1.21144	2.3237	2.21711		KOG3915	Transcription_regulator_dachshund,_contains_SKI/SNO_domain	Transcription	INFORMATION_STORAGE_AND_PROCESSING
258510	29											asp_d3.hiTrans	asp_d7.hiTrans	pin_d3.hiTrans	pin_d7.hiTrans	whs_d3.hiTrans	whs_d7.hiTrans			11.7667	11.6969	11.8587	12.5543	13.6179	14.7214	11.6934	12.3423		1.9254			2.97654
320808	29								whs_d7.secreted			asp_d3.hiTrans	asp_d7.hiTrans	pin_d3.hiTrans	pin_d7.hiTrans	whs_d3.hiTrans	whs_d7.hiTrans			13.6176	9.90212	11.2435	14.1618	11.3898	12.7552	11.3421	14.4062	-2.28904	-2.15563	-2.13092	4.19238	2.68936	4.30176															yes
474053	29											asp_d3.hiTrans	asp_d7.hiTrans	pin_d3.hiTrans	pin_d7.hiTrans	whs_d3.hiTrans	whs_d7.hiTrans			11.8352	10.6774	12.4931	12.8027	12.3148	12.7693	12.303	12.7492				2.08374	2.10374	2.01859		KOG4719	Nuclear_pore_complex_protein	Nuclear_structure Intracellular_trafficking,_secretion,_and_vesicular_transport	CELLULAR_PROCESSES_AND_SIGNALING
1176892	29											asp_d3.hiTrans	asp_d7.hiTrans	pin_d3.hiTrans	pin_d7.hiTrans	whs_d3.hiTrans	whs_d7.hiTrans			11.5833	11.4014	13.2609	12.9485	13.7401	13.0713	12.7577	11.5884	1.65745	2.15809	1.18052	1.54697	1.66179			KOG1436	Dihydroorotate_dehydrogenase	Nucleotide_transport_and_metabolism	METABOLISM						2590 4369	dihydroorotate_dehydrogenase_activity 'de_novo'_pyrimidine_base_biosynthetic_process	molecular_function biological_process	GO:0004152 GO:0006207
1347963	29											asp_d3.hiTrans	asp_d7.hiTrans	pin_d3.hiTrans	pin_d7.hiTrans	whs_d3.hiTrans	whs_d7.hiTrans			11.3422	10.5197	13.163	13.0533	14.0226	12.7005	12.9066	11.2334	1.87448	2.64155	1.53991	2.42789	2.04673
1369703	29											asp_d3.hiTrans	asp_d7.hiTrans	pin_d3.hiTrans	pin_d7.hiTrans	whs_d3.hiTrans	whs_d7.hiTrans			11.738	12.0825	12.4199	12.3957	13.1549	13.9729	12.1733	12.5227		1.43901			1.87166		GT2	KOG2571	Chitin_synthase/hyaluronan_synthase_(glycosyltransferases)	Cell_wall/membrane/envelope_biogenesis	CELLULAR_PROCESSES_AND_SIGNALING	2.4.1.16	Chitin_synthase	Aminosugars_metabolism	Metabolism_of_Complex_Carbohydrates	METABOLIC	12251 21336 9957 2540	heme_binding transition_metal_ion_binding transferase_activity,_transferring_hexosyl_groups chitin_synthase_activity	molecular_function	GO:0020037 GO:0046914 GO:0016758 GO:0004100
1382573	29											asp_d3.hiTrans	asp_d7.hiTrans	pin_d3.hiTrans	pin_d7.hiTrans	whs_d3.hiTrans	whs_d7.hiTrans			11.5165	11.7694	12.2918	12.4785	12.8262	13.4628	12.4316	12.7573		1.32065			1.66933			KOG0929	Guanine_nucleotide_exchange_factor	Intracellular_trafficking,_secretion,_and_vesicular_transport	CELLULAR_PROCESSES_AND_SIGNALING	3.2.1.3	Glucan_1,4-alpha-glucosidase	Starch_and_sucrose_metabolism	Metabolism_of_Complex_Carbohydrates	METABOLIC	2196 3838 4504 5939 19030 3422 3827 14847 2745	transcription_factor_activity nucleus regulation_of_transcription,_DNA-dependent zinc_ion_binding sequence-specific_DNA_binding ARF_guanyl-nucleotide_exchange_factor_activity intracellular regulation_of_ARF_protein_signal_transduction glucan_1,4-alpha-glucosidase_activity	molecular_function cellular_component biological_process	GO:0003700 GO:0005634 GO:0006355 GO:0008270 GO:0043565 GO:0005086 GO:0005622 GO:0032012 GO:0004339
1390014	29											asp_d3.hiTrans	asp_d7.hiTrans	pin_d3.hiTrans	pin_d7.hiTrans	whs_d3.hiTrans	whs_d7.hiTrans			11.7952	11.5837	12.4899	13.7328	13.1052	13.1568	12.8546	12.6659		1.30566	1.08885	2.14892	1.53915		GH16														yes
1423239	29											asp_d3.hiTrans	asp_d7.hiTrans	pin_d3.hiTrans	pin_d7.hiTrans	whs_d3.hiTrans	whs_d7.hiTrans			11.7939	12.1377	12.0948	12.6999	12.6447	13.8375	12.2152	12.61					1.68109			KOG1674	Cyclin	General_function_prediction_only	POORLY_CHARACTERIZED						3046 3047 3048 3049 3050 3051 3057 3061 3062 3063 3065 3067 3068 3070 3071 3072 3074 3076 3077 3084 6004 6005 6015 6196 10102 10103 11472 12154 17037	transmembrane_receptor_protein_serine/threonine_kinase_activity 3-phosphoinositide-dependent_protein_kinase_activity DNA-dependent_protein_kinase_activity AMP-activated_protein_kinase_activity casein_kinase_activity casein_kinase_I_activity cyclic_nucleotide-dependent_protein_kinase_activity eukaryotic_translation_initiation_factor_2alpha_kinase_activity galactosyltransferase-associated_kinase_ac…	molecular_function	GO:0004675 GO:0004676 GO:0004677 GO:0004679 GO:0004680 GO:0004681 GO:0004690 GO:0004694 GO:0004695 GO:0004696 GO:0004698 GO:0004700 GO:0004702 GO:0004704 GO:0004705 GO:0004706 GO:0004708 GO:0004710 GO:0004711 GO:0004718 GO:0008338 GO:0008339 GO:0008349 GO:0008545 GO:0016908 GO:0016909 GO:0019199 GO:0019912 GO:0034211
1423556	29											asp_d3.hiTrans	asp_d7.hiTrans	pin_d3.hiTrans	pin_d7.hiTrans	whs_d3.hiTrans	whs_d7.hiTrans			11.3603	11.7372	11.8394	12.7234	13.2273	14.0177	13.3589	12.4474		1.86719	1.92774		2.11367			KOG0527	HMG-box_transcription_factor	Transcription	INFORMATION_STORAGE_AND_PROCESSING						2176 4504	DNA_binding regulation_of_transcription,_DNA-dependent	molecular_function biological_process	GO:0003677 GO:0006355
1428287	29	mal_d3.secreted	mal_d7.secreted					whs_d3.secreted				asp_d3.hiTrans	asp_d7.hiTrans	pin_d3.hiTrans	pin_d7.hiTrans	whs_d3.hiTrans	whs_d7.hiTrans			12.1063	10.7225	12.5702	12.351	13.2437	13.889	12.528	13.0286				1.59863	3.07171	2.23428	GH18	KOG4701	Chitinase	Cell_wall/membrane/envelope_biogenesis	CELLULAR_PROCESSES_AND_SIGNALING	3.2.1.14	Chitinase	Aminosugars_metabolism	Metabolism_of_Complex_Carbohydrates	METABOLIC	2933 4143 2946 6462	hydrolase_activity,_hydrolyzing_O-glycosyl_compounds carbohydrate_metabolic_process chitinase_activity endochitinase_activity	molecular_function biological_process	GO:0004553 GO:0005975 GO:0004568 GO:0008843	yes
1431010	29											asp_d3.hiTrans	asp_d7.hiTrans	pin_d3.hiTrans	pin_d7.hiTrans	whs_d3.hiTrans	whs_d7.hiTrans			11.5051	11.9906	12.3179	13.0508	12.3934	13.4469	12.5649	12.3951					1.44982			KOG3743	Recombination_signal_binding_protein-J_kappa(CBF1,_Su(H),_HS2NF5)	Transcription	INFORMATION_STORAGE_AND_PROCESSING	3.2.1.18	Exo-alpha-sialidase	N-Glycan_degradation Sphingoglycolipid_metabolism	Metabolism_of_Complex_Carbohydrates Metabolism_of_Complex_Lipids	METABOLIC	2196 3838 19908 3727 2176 4504 2715	transcription_factor_activity nucleus regulation_of_transcription protein_binding DNA_binding regulation_of_transcription,_DNA-dependent exo-alpha-sialidase_activity	molecular_function cellular_component biological_process	GO:0003700 GO:0005634 GO:0045449 GO:0005515 GO:0003677 GO:0006355 GO:0004308
1431482	29											asp_d3.hiTrans	asp_d7.hiTrans	pin_d3.hiTrans	pin_d7.hiTrans	whs_d3.hiTrans	whs_d7.hiTrans			10.8726	11.7181	12.7974	12.7372	12.6056	12.8092	11.8143	13.5173	1.88205	1.69501				1.67406		KOG0254	Predicted_transporter_(major_facilitator_superfamily)	General_function_prediction_only	POORLY_CHARACTERIZED	5.3.1.4	L-arabinose_isomerase	Pentose_and_glucuronate_interconversions	Carbohydrate_Metabolism	METABOLIC	3642 6276 9320 3546 4927 9321 6356	sugar:hydrogen_symporter_activity carbohydrate_transport membrane transporter_activity transport integral_to_membrane L-arabinose_isomerase_activity	molecular_function biological_process cellular_component	GO:0005351 GO:0008643 GO:0016020 GO:0005215 GO:0006810 GO:0016021 GO:0008733
1431843	29	mal_d3.secreted	mal_d7.secreted	asp_d3.secreted	asp_d7.secreted	pin_d3.secreted	pin_d7.secreted	whs_d3.secreted	whs_d7.secreted			asp_d3.hiTrans	asp_d7.hiTrans	pin_d3.hiTrans	pin_d7.hiTrans	whs_d3.hiTrans	whs_d7.hiTrans			11.0507	11.1958	12.3355	11.9415	12.8344	14.7453	11.7754	13.5979	1.25696	1.78288			3.49802	2.38383	GH27-X111	KOG2366	Alpha-D-galactosidase_(melibiase)	Carbohydrate_transport_and_metabolism	METABOLISM	3.2.1.22	Alpha-galactosidase	Galactose_metabolism Glycerolipid_metabolism Globoside_metabolism Sphingoglycolipid_metabolism	Carbohydrate_Metabolism Metabolism_of_Complex_Lipids	METABOLIC	2933 4143 2936	hydrolase_activity,_hydrolyzing_O-glycosyl_compounds carbohydrate_metabolic_process alpha-galactosidase_activity	molecular_function biological_process	GO:0004553 GO:0005975 GO:0004557	yes
1431898	29											asp_d3.hiTrans	asp_d7.hiTrans	pin_d3.hiTrans	pin_d7.hiTrans	whs_d3.hiTrans	whs_d7.hiTrans			11.5255	11.6858	12.8385	12.7926	13.2175	13.2161	12.3816	12.8737	1.30459	1.68935	0.857247	1.09807	1.53127	1.17639		KOG0660	Mitogen-activated_protein_kinase	Signal_transduction_mechanisms	CELLULAR_PROCESSES_AND_SIGNALING						3043 3736 4602 3079 3045 3073	protein_kinase_activity ATP_binding protein_amino_acid_phosphorylation protein-tyrosine_kinase_activity protein_serine/threonine_kinase_activity MAP_kinase_activity	molecular_function biological_process	GO:0004672 GO:0005524 GO:0006468 GO:0004713 GO:0004674 GO:0004707
1432207	29											asp_d3.hiTrans	asp_d7.hiTrans	pin_d3.hiTrans	pin_d7.hiTrans	whs_d3.hiTrans	whs_d7.hiTrans			10.7864	11.8279	12.1431	12.9267	12.1422	13.9446	12.1793	13.0449					2.17636			KOG1124	FOG:_TPR_repeat	General_function_prediction_only	POORLY_CHARACTERIZED
1434367	29											asp_d3.hiTrans	asp_d7.hiTrans	pin_d3.hiTrans	pin_d7.hiTrans	whs_d3.hiTrans	whs_d7.hiTrans			11.3334	10.5594	13.4721	12.0248	13.9188	12.2439	12.9162	11.4088	2.02631	2.46994
1438273	29											asp_d3.hiTrans	asp_d7.hiTrans	pin_d3.hiTrans	pin_d7.hiTrans	whs_d3.hiTrans	whs_d7.hiTrans			11.1963	10.5677	13.3664	12.9585	13.3038	12.7975	12.3949	12.1494	2.14889	2.10089		2.31459	2.21031	1.50131		KOG4297	C-type_lectin	Signal_transduction_mechanisms Defense_mechanisms	CELLULAR_PROCESSES_AND_SIGNALING										yes
1439714	29											asp_d3.hiTrans	asp_d7.hiTrans	pin_d3.hiTrans	pin_d7.hiTrans	whs_d3.hiTrans	whs_d7.hiTrans			11.0788	11.2149	12.7988	12.9311	12.3201	11.6839	13.5921	13.4323	1.70311	1.24359	2.5522	1.68916		2.19212		KOG0179	20S_proteasome,_regulatory_subunit_beta_type_PSMB1/PRE7	Posttranslational_modification,_protein_turnover,_chaperones	CELLULAR_PROCESSES_AND_SIGNALING	3.4.25.1	Proteasome_endopeptidase_complex				2706 4024 4642 2707	threonine_endopeptidase_activity proteasome_core_complex ubiquitin-dependent_protein_catabolic_process proteasome_endopeptidase_activity	molecular_function cellular_component biological_process	GO:0004298 GO:0005839 GO:0006511 GO:0004299
1440641	29											asp_d3.hiTrans	asp_d7.hiTrans	pin_d3.hiTrans	pin_d7.hiTrans	whs_d3.hiTrans	whs_d7.hiTrans			11.6172	11.2484	12.6569	12.4239	12.4017	13.3264	11.753	13.2056	1.03063			1.18913	2.07626	1.97166		KOG2667	COPII_vesicle_protein	Intracellular_trafficking,_secretion,_and_vesicular_transport	CELLULAR_PROCESSES_AND_SIGNALING
1443739	29											asp_d3.hiTrans	asp_d7.hiTrans	pin_d3.hiTrans	pin_d7.hiTrans	whs_d3.hiTrans	whs_d7.hiTrans			11.4526	11.4339	12.288	12.683	12.7421	13.3707	12.0907	12.5483		1.29799		1.24249	1.91774	1.09548		KOG0118	FOG:_RRM_domain	General_function_prediction_only	POORLY_CHARACTERIZED	2.3.1.48	Histone_acetyltransferase				2175 2802	nucleic_acid_binding histone_acetyltransferase_activity	molecular_function	GO:0003676 GO:0004402
1447349	29											asp_d3.hiTrans	asp_d7.hiTrans	pin_d3.hiTrans	pin_d7.hiTrans	whs_d3.hiTrans	whs_d7.hiTrans			11.7834	11.1646	12.5675	12.4663	13.9839	14.175	12.6986	11.936		2.23431		1.2527	2.94093		GH79														yes
1464008	29											asp_d3.hiTrans	asp_d7.hiTrans	pin_d3.hiTrans	pin_d7.hiTrans	whs_d3.hiTrans	whs_d7.hiTrans			11.2477	11.3684	12.0164	12.0671	12.8839	13.5576	11.4626	13.704		1.6739			2.17629	2.3321	GH23	KOG4157	beta-1,6-N-acetylglucosaminyltransferase,_contains_WSC_domain	Carbohydrate_transport_and_metabolism Posttranslational_modification,_protein_turnover,_chaperones	METABOLISM CELLULAR_PROCESSES_AND_SIGNALING										yes
1464014	29											asp_d3.hiTrans	asp_d7.hiTrans	pin_d3.hiTrans	pin_d7.hiTrans	whs_d3.hiTrans	whs_d7.hiTrans			11.6499	10.5657	12.7023	12.5563	13.75	13.1233	12.4557	11.5808		2.05162		1.81934	2.3657			KOG1339	Aspartyl_protease	Posttranslational_modification,_protein_turnover,_chaperones	CELLULAR_PROCESSES_AND_SIGNALING						2632 4639 2628	pepsin_A_activity proteolysis aspartic-type_endopeptidase_activity	molecular_function biological_process	GO:0004194 GO:0006508 GO:0004190	yes
1465925	29											asp_d3.hiTrans	asp_d7.hiTrans	pin_d3.hiTrans	pin_d7.hiTrans	whs_d3.hiTrans	whs_d7.hiTrans			11.4217	11.9159	11.7435	12.8895	13.414	14.7436	12.3327	12.6455		2.04387			2.76739			KOG2806	Chitinase	Carbohydrate_transport_and_metabolism	METABOLISM
1466922	29											asp_d3.hiTrans	asp_d7.hiTrans	pin_d3.hiTrans	pin_d7.hiTrans	whs_d3.hiTrans	whs_d7.hiTrans			11.7483	11.7222	13.1273	12.925	12.9567	13.3989	12.0345	12.8164					1.49717
1473510	29	mal_d3.secreted	mal_d7.secreted	asp_d3.secreted		pin_d3.secreted	pin_d7.secreted	whs_d3.secreted	whs_d7.secreted			asp_d3.hiTrans	asp_d7.hiTrans	pin_d3.hiTrans	pin_d7.hiTrans	whs_d3.hiTrans	whs_d7.hiTrans			11.2321	11.7308	12.5713	12.521	13.5254	14.1706	12.5578	12.2386	1.35358	2.28792	1.33367		2.38279		GH16
1512352	29											asp_d3.hiTrans	asp_d7.hiTrans	pin_d3.hiTrans	pin_d7.hiTrans	whs_d3.hiTrans	whs_d7.hiTrans			11.0653	11.0776	12.9998	11.9025	13.9113	12.8481	12.658	11.1143	1.89635	2.7824	1.57445		1.63608																yes
284287	30											asp_d3.hiTrans	asp_d7.hiTrans	pin_d3.hiTrans	pin_d7.hiTrans	whs_d3.hiTrans	whs_d7.hiTrans		pin.uniq.above2	10.68	12.1103	11.3329	12.777	11.7562	14.1298	12.2446	13.1354			1.54841		2.00481
316489	30											asp_d3.hiTrans	asp_d7.hiTrans	pin_d3.hiTrans	pin_d7.hiTrans	whs_d3.hiTrans	whs_d7.hiTrans		pin.uniq.above2	11.1606	10.9605	11.7934	12.2967	13.4321	13.9565	11.6919	12.3563		2.27967			2.73061		EXPN	KOG4157	beta-1,6-N-acetylglucosaminyltransferase,_contains_WSC_domain	Carbohydrate_transport_and_metabolism Posttranslational_modification,_protein_turnover,_chaperones	METABOLISM CELLULAR_PROCESSES_AND_SIGNALING										yes
358500	30											asp_d3.hiTrans	asp_d7.hiTrans	pin_d3.hiTrans	pin_d7.hiTrans	whs_d3.hiTrans	whs_d7.hiTrans		pin.uniq.above2	10.7781	9.86901	14.0529	12.9329	14.2486	11.3791	12.7813	10.4411	3.2139	3.39834	1.96762	2.99899	1.42267
1130427	30											asp_d3.hiTrans	asp_d7.hiTrans	pin_d3.hiTrans	pin_d7.hiTrans	whs_d3.hiTrans	whs_d7.hiTrans		pin.uniq.above2	10.8609	10.7858	12.079	13.087	12.9104	14.328	11.6419	13.0086		2.02929			2.97273			KOG1187	Serine/threonine_protein_kinase	Signal_transduction_mechanisms	CELLULAR_PROCESSES_AND_SIGNALING
1360420	30											asp_d3.hiTrans	asp_d7.hiTrans	pin_d3.hiTrans	pin_d7.hiTrans	whs_d3.hiTrans	whs_d7.hiTrans		pin.uniq.above2	10.7399	10.6931	12.1571	12.5245	12.9993	13.7768	11.9173	12.5077	1.39044	2.31498		1.76096	2.97928	1.7357		KOG2146	Splicing_coactivator_SRm160/300,_subunit_SRm160_(contains_PWI_domain)	RNA_processing_and_modification General_function_prediction_only	INFORMATION_STORAGE_AND_PROCESSING POORLY_CHARACTERIZED	3.2.1.3	Glucan_1,4-alpha-glucosidase	Starch_and_sucrose_metabolism	Metabolism_of_Complex_Carbohydrates	METABOLIC	2745	glucan_1,4-alpha-glucosidase_activity	molecular_function	GO:0004339
1362360	30											asp_d3.hiTrans	asp_d7.hiTrans	pin_d3.hiTrans	pin_d7.hiTrans	whs_d3.hiTrans	whs_d7.hiTrans		pin.uniq.above2	10.8191	10.8475	12.9703	12.6351	13.3159	13.3841	12.0781	11.6558	2.08111	2.41898			2.1619
1364899	30											asp_d3.hiTrans	asp_d7.hiTrans	pin_d3.hiTrans	pin_d7.hiTrans	whs_d3.hiTrans	whs_d7.hiTrans		pin.uniq.above2	10.5478	11.2368	11.9331	12.484	12.884	13.7732	12.3065	12.3428	1.39656	2.37062	1.75843		2.47431			KOG3519	Invasion-inducing_protein_TIAM1/CDC24_and_related_RhoGEF_GTPases	Signal_transduction_mechanisms	CELLULAR_PROCESSES_AND_SIGNALING						3425 3827 17205	Rho_guanyl-nucleotide_exchange_factor_activity intracellular regulation_of_Rho_protein_signal_transduction	molecular_function cellular_component biological_process	GO:0005089 GO:0005622 GO:0035023
1368854	30											asp_d3.hiTrans	asp_d7.hiTrans	pin_d3.hiTrans	pin_d7.hiTrans	whs_d3.hiTrans	whs_d7.hiTrans		pin.uniq.above2	10.6355	10.8534	11.903	12.8607	11.7984	13.0191	12.1308	12.7325	1.26356	1.15807	1.49938	1.95578	2.09692	1.81542
1373722	30											asp_d3.hiTrans	asp_d7.hiTrans	pin_d3.hiTrans	pin_d7.hiTrans	whs_d3.hiTrans	whs_d7.hiTrans		pin.uniq.above2	10.5223	11.106	12.6347	12.6173	12.8741	13.2173	11.9571	12.696	2.09232	2.34217	1.4158	1.52861	2.09322	1.58392		KOG3140	Predicted_membrane_protein	Function_unknown	POORLY_CHARACTERIZED
1382418	30											asp_d3.hiTrans	asp_d7.hiTrans	pin_d3.hiTrans	pin_d7.hiTrans	whs_d3.hiTrans	whs_d7.hiTrans		pin.uniq.above2	11.0886	9.85955	12.3426	12.4101	13.0313	13.3697	12.7499	12.9107	1.24832	1.93926	1.64411	2.47184	3.39509	2.94761
1398318	30											asp_d3.hiTrans	asp_d7.hiTrans	pin_d3.hiTrans	pin_d7.hiTrans	whs_d3.hiTrans	whs_d7.hiTrans		pin.uniq.above2	10.2965	10.9154	11.7566	12.788	12.8043	14.2507	12.7623	12.768	1.46899	2.53523	2.43806	1.85939	3.28112	1.82591		KOG1716	Dual_specificity_phosphatase	Defense_mechanisms	CELLULAR_PROCESSES_AND_SIGNALING	3.1.3.48	Protein-tyrosine-phosphatase				4604 5817 9582 9988 3091 3093	protein_amino_acid_dephosphorylation protein_tyrosine/serine/threonine_phosphatase_activity dephosphorylation phosphoric_monoester_hydrolase_activity protein_tyrosine_phosphatase_activity prenylated_protein_tyrosine_phosphatase_activity	biological_process molecular_function	GO:0006470 GO:0008138 GO:0016311 GO:0016791 GO:0004725 GO:0004727
1405602	30											asp_d3.hiTrans	asp_d7.hiTrans	pin_d3.hiTrans	pin_d7.hiTrans	whs_d3.hiTrans	whs_d7.hiTrans		pin.uniq.above2	10.9102	10.7794	12.9213	12.7218	13.3775	13.1963	11.6213	12.3154	1.98577	2.45068		1.84423	2.31451	1.44166		KOG3544	Collagens_(type_IV_and_type_XIII),_and_related_proteins	Extracellular_structures	CELLULAR_PROCESSES_AND_SIGNALING						2175 3827 5939	nucleic_acid_binding intracellular zinc_ion_binding	molecular_function cellular_component	GO:0003676 GO:0005622 GO:0008270
1410677	30											asp_d3.hiTrans	asp_d7.hiTrans	pin_d3.hiTrans	pin_d7.hiTrans	whs_d3.hiTrans	whs_d7.hiTrans		pin.uniq.above2	10.5231	11.9488	11.1943	12.7239	12.1663	14.3719	11.3392	13.2554		1.62974			2.37221			KOG1318	Helix_loop_helix_transcription_factor_EB	Transcription	INFORMATION_STORAGE_AND_PROCESSING						3838 13391 19908	nucleus transcription_regulator_activity regulation_of_transcription	cellular_component molecular_function biological_process	GO:0005634 GO:0030528 GO:0045449
1421307	30											asp_d3.hiTrans	asp_d7.hiTrans	pin_d3.hiTrans	pin_d7.hiTrans	whs_d3.hiTrans	whs_d7.hiTrans		pin.uniq.above2	10.954	10.5778	11.8276	12.5703	12.6874	13.4235	11.4071	12.1087		1.72626		1.95202	2.76793	1.50715		KOG2992	Nucleolar_GTPase/ATPase_p130	Nuclear_structure	CELLULAR_PROCESSES_AND_SIGNALING
1435485	30											asp_d3.hiTrans	asp_d7.hiTrans	pin_d3.hiTrans	pin_d7.hiTrans	whs_d3.hiTrans	whs_d7.hiTrans		pin.uniq.above2	10.9134	10.3589	13.0746	12.5493	13.0232	13.198	13.2462	11.9493	2.08752	2.05148	2.25238	1.79343	2.43436												2441	acid_phosphatase_activity	molecular_function	GO:0003993
1437992	30											asp_d3.hiTrans	asp_d7.hiTrans	pin_d3.hiTrans	pin_d7.hiTrans	whs_d3.hiTrans	whs_d7.hiTrans		pin.uniq.above2	11.1974	9.1006	12.6818	12.8296	12.4437	11.1034	12.5549	13.4713				3.34816	1.67856	4.0315
1438328	30											asp_d3.hiTrans	asp_d7.hiTrans	pin_d3.hiTrans	pin_d7.hiTrans	whs_d3.hiTrans	whs_d7.hiTrans		pin.uniq.above2	11.0016	10.9582	11.9787	12.4925	13.6704	15.3028	9.81912	12.4787		2.6247			3.97962			KOG0157	Cytochrome_P450_CYP4/CYP19/CYP26_subfamilies	Lipid_transport_and_metabolism Secondary_metabolites_biosynthesis,_transport_and_catabolism	METABOLISM	1.14.14.1	Unspecific_monooxygenase	Tryptophan_metabolism Fatty_acid_metabolism gamma-Hexachlorocyclohexane_degradation	Amino_Acid_Metabolism Lipid_Metabolism Biodegradation_of_Xenobiotics	METABOLIC	2888 3721 4283 12251 23642	monooxygenase_activity iron_ion_binding electron_transport heme_binding unspecific_monooxygenase_activity	molecular_function biological_process	GO:0004497 GO:0005506 GO:0006118 GO:0020037 GO:0050381
1439747	30											asp_d3.hiTrans	asp_d7.hiTrans	pin_d3.hiTrans	pin_d7.hiTrans	whs_d3.hiTrans	whs_d7.hiTrans		pin.uniq.above2	12.5567	9.44484	11.6404	12.3142	13.9303	13.531	9.59726	15.3964					3.1306	4.80039		KOG4157	beta-1,6-N-acetylglucosaminyltransferase,_contains_WSC_domain	Carbohydrate_transport_and_metabolism Posttranslational_modification,_protein_turnover,_chaperones	METABOLISM CELLULAR_PROCESSES_AND_SIGNALING										yes
1440589	30											asp_d3.hiTrans	asp_d7.hiTrans	pin_d3.hiTrans	pin_d7.hiTrans	whs_d3.hiTrans	whs_d7.hiTrans		pin.uniq.above2	10.9916	9.99049	12.8498	14.015	12.7059	12.7862	12.5646	11.6929				3.40746	2.23176			KOG0053	Cystathionine_beta-lyases/cystathionine_gamma-synthases	Amino_acid_transport_and_metabolism	METABOLISM						4650 13063 9964 2414	amino_acid_metabolic_process pyridoxal_phosphate_binding transferase_activity,_transferring_alkyl_or_aryl_(other_than_methyl)_groups O-acetylhomoserine_aminocarboxypropyltransferase_activity	biological_process molecular_function	GO:0006520 GO:0030170 GO:0016765 GO:0003961
1441702	30											asp_d3.hiTrans	asp_d7.hiTrans	pin_d3.hiTrans	pin_d7.hiTrans	whs_d3.hiTrans	whs_d7.hiTrans		pin.uniq.above2	10.6092	9.30065	13.7057	13.0455	13.908	11.4213	12.519	10.2506	2.99268	3.18942	1.85445	3.60978	1.9888												4598	protein_modification_process	biological_process	GO:0006464
1444250	30											asp_d3.hiTrans	asp_d7.hiTrans	pin_d3.hiTrans	pin_d7.hiTrans	whs_d3.hiTrans	whs_d7.hiTrans		pin.uniq.above2	10.4181	11.0495	12.3123	12.6519	12.8984	13.6775	11.5561	12.7451	1.88194	2.46972	1.13967	1.59081	2.56353	1.65328		KOG1869	Splicing_coactivator_SRm160/300,_subunit_SRm300	RNA_processing_and_modification	INFORMATION_STORAGE_AND_PROCESSING	2.7.7.6	DNA-directed_RNA_polymerase	__RNA_polymerase Purine_metabolism Pyrimidine_metabolism	TRANSCRIPTION Nucleotide_Metabolism	REGULATORY METABOLIC	2356 2357 2358 2359 16888	DNA-directed_RNA_polymerase_activity DNA-directed_RNA_polymerase_I_activity DNA-directed_RNA_polymerase_II_activity DNA-directed_RNA_polymerase_III_activity RNA_polymerase_activity	molecular_function	GO:0003899 GO:0003900 GO:0003901 GO:0003902 GO:0034062
1444758	30											asp_d3.hiTrans	asp_d7.hiTrans	pin_d3.hiTrans	pin_d7.hiTrans	whs_d3.hiTrans	whs_d7.hiTrans		pin.uniq.above2	10.6011	11.8263	11.1705	12.5553	11.5065	14.0831	12.2229	13.1084			1.60535		2.21643	1.29529
1446480	30											asp_d3.hiTrans	asp_d7.hiTrans	pin_d3.hiTrans	pin_d7.hiTrans	whs_d3.hiTrans	whs_d7.hiTrans		pin.uniq.above2	10.7607	10.7676	12.503	12.3743	13.4987	14.2155	12.0807	12.4748	1.70338	2.76631		1.43609	3.24103	1.53645		KOG0305	Anaphase_promoting_complex,_Cdc20,_Cdh1,_and_Ama1_subunits	Posttranslational_modification,_protein_turnover,_chaperones Cell_cycle_control,_cell_division,_chromosome_partitioning	CELLULAR_PROCESSES_AND_SIGNALING METABOLISM										yes
1470904	30											asp_d3.hiTrans	asp_d7.hiTrans	pin_d3.hiTrans	pin_d7.hiTrans	whs_d3.hiTrans	whs_d7.hiTrans		pin.uniq.above2	10.8173	10.3024	12.3731	13.3105	12.9672	13.1448	11.989	12.635	1.5323	2.11677	1.18225	2.87464	2.71395	2.2126
1474983	30											asp_d3.hiTrans	asp_d7.hiTrans	pin_d3.hiTrans	pin_d7.hiTrans	whs_d3.hiTrans	whs_d7.hiTrans		pin.uniq.above2	10.4318	10.4149	12.0138	12.149	12.8847	13.7542	11.4101	12.0443	1.55356	2.47188		1.64748	3.25765	1.54613
1507511	30	mal_d3.secreted	mal_d7.secreted	asp_d3.secreted	asp_d7.secreted	pin_d3.secreted	pin_d7.secreted	whs_d3.secreted	whs_d7.secreted			asp_d3.hiTrans	asp_d7.hiTrans	pin_d3.hiTrans	pin_d7.hiTrans	whs_d3.hiTrans	whs_d7.hiTrans		pin.uniq.above2	9.8626	11.8287	10.9538	11.9377	13.6497	14.58	11.5136	12.2289		3.6741			2.68518		GH15-CBM20					3.2.1.3	Glucan_1,4-alpha-glucosidase	Starch_and_sucrose_metabolism	Metabolism_of_Complex_Carbohydrates	METABOLIC	2745 4144 2290 4143 267 13135	glucan_1,4-alpha-glucosidase_activity polysaccharide_metabolic_process catalytic_activity carbohydrate_metabolic_process polysaccharide_catabolic_process carbohydrate_binding	molecular_function biological_process	GO:0004339 GO:0005976 GO:0003824 GO:0005975 GO:0000272 GO:0030246	yes
152066	31											asp_d3.hiTrans	asp_d7.hiTrans	pin_d3.hiTrans	pin_d7.hiTrans	whs_d3.hiTrans	whs_d7.hiTrans	pin.uniq.above2		9.17539	10.0661	12.1738	11.6752	12.6276	12.8949	12.4099	12.2872	2.96004	3.4027	3.18595	1.49849	2.69302	2.12956		KOG0254	Predicted_transporter_(major_facilitator_superfamily)	General_function_prediction_only	POORLY_CHARACTERIZED	5.3.1.4	L-arabinose_isomerase	Pentose_and_glucuronate_interconversions	Carbohydrate_Metabolism	METABOLIC	3642 6276 9320 3546 4927 9321 6356	sugar:hydrogen_symporter_activity carbohydrate_transport membrane transporter_activity transport integral_to_membrane L-arabinose_isomerase_activity	molecular_function biological_process cellular_component	GO:0005351 GO:0008643 GO:0016020 GO:0005215 GO:0006810 GO:0016021 GO:0008733
1365397	31											asp_d3.hiTrans	asp_d7.hiTrans	pin_d3.hiTrans	pin_d7.hiTrans	whs_d3.hiTrans	whs_d7.hiTrans	pin.uniq.above2		9.67393	10.291	11.1836	11.8954	11.3592	13.3001	12.2994	13.4047			2.43042		2.29028	2.38905											3286 9320 3284 5270 9321	mating-type_alpha-factor_pheromone_receptor_activity membrane mating-type_factor_pheromone_receptor_activity G-protein_coupled_receptor_protein_signaling_pathway integral_to_membrane	molecular_function cellular_component biological_process	GO:0004934 GO:0016020 GO:0004932 GO:0007186 GO:0016021	yes
1389340	31											asp_d3.hiTrans	asp_d7.hiTrans	pin_d3.hiTrans	pin_d7.hiTrans	whs_d3.hiTrans	whs_d7.hiTrans	pin.uniq.above2		9.88724	10.3493	12.1947	12.9136	12.1977	13.3973	11.8534	11.8679	2.29611	2.28625	1.93563	2.42414	2.94055	1.38477											2196 3838 4504 5939 2176 4499	transcription_factor_activity nucleus regulation_of_transcription,_DNA-dependent zinc_ion_binding DNA_binding transcription	molecular_function cellular_component biological_process	GO:0003700 GO:0005634 GO:0006355 GO:0008270 GO:0003677 GO:0006350
1423703	31											asp_d3.hiTrans	asp_d7.hiTrans	pin_d3.hiTrans	pin_d7.hiTrans	whs_d3.hiTrans	whs_d7.hiTrans	pin.uniq.above2		9.71355	9.94386	10.83	12.4753	12.355	14.5111	10.6548	12.645		2.63807		2.52938	4.4969	2.66117	GH47	KOG2204	Mannosyl-oligosaccharide_alpha-1,2-mannosidase_and_related_glycosyl_hydrolases	Carbohydrate_transport_and_metabolism	METABOLISM	3.2.1.113	Mannosyl-oligosaccharide_1,2-alpha-mannosidase	N-Glycans_biosynthesis	Metabolism_of_Complex_Carbohydrates	METABOLIC	2948 3724 9320	mannosyl-oligosaccharide_1,2-alpha-mannosidase_activity calcium_ion_binding membrane	molecular_function cellular_component	GO:0004571 GO:0005509 GO:0016020
1434060	31											asp_d3.hiTrans	asp_d7.hiTrans	pin_d3.hiTrans	pin_d7.hiTrans	whs_d3.hiTrans	whs_d7.hiTrans	pin.uniq.above2		8.61204	11.733	10.4519	13.3498	10.9105	12.7051	12.2091	14.2384		2.24221	3.35517					KOG1399	Flavin-containing_monooxygenase	Secondary_metabolites_biosynthesis,_transport_and_catabolism	METABOLISM	1.14.13.22	Cyclohexanone_monooxygenase	Caprolactam_degradation	Biodegradation_of_Xenobiotics	METABOLIC	10973	cyclohexanone_monooxygenase_activity	molecular_function	GO:0018667
1438971	31											asp_d3.hiTrans	asp_d7.hiTrans	pin_d3.hiTrans	pin_d7.hiTrans	whs_d3.hiTrans	whs_d7.hiTrans	pin.uniq.above2		10.8695	8.86837	12.9199	11.7769	13.0776	12.0554	12.8054	11.271								KOG3720	Lysosomal_&_prostatic_acid_phosphatases	Lipid_transport_and_metabolism	METABOLISM	3.1.3.2	Acid_phosphatase	gamma-Hexachlorocyclohexane_degradation Riboflavin_metabolism	Biodegradation_of_Xenobiotics Metabolism_of_Cofactors_and_Vitamins	METABOLIC	2441	acid_phosphatase_activity	molecular_function	GO:0003993
1440196	31											asp_d3.hiTrans	asp_d7.hiTrans	pin_d3.hiTrans	pin_d7.hiTrans	whs_d3.hiTrans	whs_d7.hiTrans	pin.uniq.above2		10.5971	10.3402	11.3454	12.191	12.8782	13.5034	11.0589	12.4083		2.23186		1.76091	3.02698	1.9839		KOG3719	Carnitine_O-acyltransferase_CPT2/YAT1	Lipid_transport_and_metabolism	METABOLISM	2.3.1.7	Carnitine_O-acetyltransferase	Alanine_and_aspartate_metabolism	Amino_Acid_Metabolism	METABOLIC	6075 2534	acyltransferase_activity carnitine_O-acetyltransferase_activity	molecular_function	GO:0008415 GO:0004092
1440257	31	mal_d3.secreted	mal_d7.secreted	asp_d3.secreted	asp_d7.secreted	pin_d3.secreted	pin_d7.secreted	whs_d3.secreted	whs_d7.secreted			asp_d3.hiTrans	asp_d7.hiTrans	pin_d3.hiTrans	pin_d7.hiTrans	whs_d3.hiTrans	whs_d7.hiTrans	pin.uniq.above2		9.31842	10.1252	12.3077	11.5794	12.5857	13.6901	10.9258	13.1175	2.95036	3.22707	1.61205	1.52933	3.50266	2.95036	GH27-X111	KOG2366	Alpha-D-galactosidase_(melibiase)	Carbohydrate_transport_and_metabolism	METABOLISM	3.2.1.22	Alpha-galactosidase	Galactose_metabolism Glycerolipid_metabolism Globoside_metabolism Sphingoglycolipid_metabolism	Carbohydrate_Metabolism Metabolism_of_Complex_Lipids	METABOLIC	2933 4143 2936	hydrolase_activity,_hydrolyzing_O-glycosyl_compounds carbohydrate_metabolic_process alpha-galactosidase_activity	molecular_function biological_process	GO:0004553 GO:0005975 GO:0004557
1444546	31											asp_d3.hiTrans	asp_d7.hiTrans	pin_d3.hiTrans	pin_d7.hiTrans	whs_d3.hiTrans	whs_d7.hiTrans	pin.uniq.above2		10.2856	9.99636	12.9969	12.3509	12.721	12.0836	12.2145	11.9979	2.58482	2.33147										1.1.1.86	Ketol-acid_reductoisomerase	Valine,_leucine_and_isoleucine_biosynthesis Pantothenate_and_CoA_biosynthesis	Amino_Acid_Metabolism Metabolism_of_Cofactors_and_Vitamins	METABOLIC	9710 2290 3708 5830 2849	oxidoreductase_activity catalytic_activity binding metabolic_process ketol-acid_reductoisomerase_activity	molecular_function biological_process	GO:0016491 GO:0003824 GO:0005488 GO:0008152 GO:0004455
1464071	31											asp_d3.hiTrans	asp_d7.hiTrans	pin_d3.hiTrans	pin_d7.hiTrans	whs_d3.hiTrans	whs_d7.hiTrans	pin.uniq.above2		10.2325	10.3005	11.8621	12.1219	12.6661	12.561	12.5584	11.0693		2.43053	2.23742		2.06713			KOG3780	Thioredoxin_binding_protein_TBP-2/VDUP1	General_function_prediction_only	POORLY_CHARACTERIZED
1471466	31	mal_d3.secreted		asp_d3.secreted	asp_d7.secreted	pin_d3.secreted			whs_d7.secreted			asp_d3.hiTrans	asp_d7.hiTrans	pin_d3.hiTrans	pin_d7.hiTrans	whs_d3.hiTrans	whs_d7.hiTrans	pin.uniq.above2		9.45758	11.9545	12.5433	11.7582	11.4267	13.4184	9.82657	13.7607	3.00358	1.96806				1.71529	GH18	KOG2806	Chitinase	Carbohydrate_transport_and_metabolism	METABOLISM	3.2.1.14	Chitinase	Aminosugars_metabolism	Metabolism_of_Complex_Carbohydrates	METABOLIC	2933 4143 3727 5239 17271 2946 4200 6462	hydrolase_activity,_hydrolyzing_O-glycosyl_compounds carbohydrate_metabolic_process protein_binding cell_communication phosphoinositide_binding chitinase_activity chitin_catabolic_process endochitinase_activity	molecular_function biological_process	GO:0004553 GO:0005975 GO:0005515 GO:0007154 GO:0035091 GO:0004568 GO:0006032 GO:0008843
533163	32												asp_d7.hiTrans	pin_d3.unique	pin_d7.hiTrans		whs_d7.hiTrans	pin.uniq.above2	pin.uniq.above2	9.58875	9.83592	11.5394	12.0922	12.1509	13.4176	8.49549	12.315	1.91785	2.56547	-1.07036	2.25886	3.52975	2.4677		KOG0224	Aquaporin_(major_intrinsic_protein_family)	Carbohydrate_transport_and_metabolism	METABOLISM						3546 4927 9320	transporter_activity transport membrane	molecular_function biological_process cellular_component	GO:0005215 GO:0006810 GO:0016020
734033	32												asp_d7.hiTrans	pin_d3.unique	pin_d7.hiTrans		whs_d7.hiTrans	pin.uniq.above2	pin.uniq.above2	8.98763	10.2394	10.7828	11.9409	11.8219	13.3121	10.4701	11.7067	1.76042	2.91473	1.45738	1.64203	2.99208	1.40658
1376810	32												asp_d7.hiTrans	pin_d3.unique	pin_d7.hiTrans		whs_d7.hiTrans	pin.uniq.above2	pin.uniq.above2	9.78109	10.185	10.754	11.5786	12.4176	14.5054	10.4143	12.1548		2.69114		1.37131	4.21161	1.91965
1410758	32												asp_d7.hiTrans	pin_d3.unique	pin_d7.hiTrans		whs_d7.hiTrans	pin.uniq.above2	pin.uniq.above2	9.63691	9.66655	12.3582	11.3972	13.1056	12.5748	12.1929	11.3305	2.60819	3.30726	2.49212		2.5817			KOG3599	Ca2+-modulated_nonselective_cation_channel_polycystin	Inorganic_ion_transport_and_metabolism Signal_transduction_mechanisms	METABOLISM CELLULAR_PROCESSES_AND_SIGNALING										yes
1426277	32												asp_d7.hiTrans	pin_d3.unique	pin_d7.hiTrans		whs_d7.hiTrans	pin.uniq.above2	pin.uniq.above2	9.80826	10.0444	11.2256	11.2291	12.4025	12.8273	12.9156	11.1318	1.44628	2.66596	3.04361		2.71199												3224	endopeptidase_inhibitor_activity	molecular_function	GO:0004866
1432064	32												asp_d7.hiTrans	pin_d3.unique	pin_d7.hiTrans		whs_d7.hiTrans	pin.uniq.above2	pin.uniq.above2	9.52985	9.76636	9.04793	12.7182	11.3066	13.0357	10.4876	12.1392		1.73988		2.87372	3.19306	2.36586		KOG1721	FOG:_Zn-finger	General_function_prediction_only	POORLY_CHARACTERIZED						587 2176 3838 5363 2175 3827 5939	nucleosome DNA_binding nucleus spermatogenesis nucleic_acid_binding intracellular zinc_ion_binding	cellular_component molecular_function biological_process	GO:0000786 GO:0003677 GO:0005634 GO:0007283 GO:0003676 GO:0005622 GO:0008270
1438619	32												asp_d7.hiTrans	pin_d3.unique	pin_d7.hiTrans		whs_d7.hiTrans	pin.uniq.above2	pin.uniq.above2	11.3384	8.52254	11.6948	12.7792	11.0451	12.6123	9.51507	11.7844			-1.66968	4.1197	3.98123	3.15273		KOG1339	Aspartyl_protease	Posttranslational_modification,_protein_turnover,_chaperones	CELLULAR_PROCESSES_AND_SIGNALING	3.4.23.1	Pepsin_A				2632 4639 2628	pepsin_A_activity proteolysis aspartic-type_endopeptidase_activity	molecular_function biological_process	GO:0004194 GO:0006508 GO:0004190	yes
1438826	32												asp_d7.hiTrans	pin_d3.unique	pin_d7.hiTrans		whs_d7.hiTrans	pin.uniq.above2	pin.uniq.above2	9.25327	10.1384	10.9792	11.5322	11.7975	13.2337	11.4777	11.2571	1.71827	2.52604	2.19239	1.29218	2.96228			KOG1282	Serine_carboxypeptidases_(lysosomal_cathepsin_A)	Posttranslational_modification,_protein_turnover,_chaperones Amino_acid_transport_and_metabolism	CELLULAR_PROCESSES_AND_SIGNALING METABOLISM	3.4.16.-	Serine-type_carboxypeptidases				2623 4639	serine_carboxypeptidase_activity proteolysis	molecular_function biological_process	GO:0004185 GO:0006508
1439666	32						pin_d7.secreted	whs_d3.secreted	whs_d7.secreted				asp_d7.hiTrans	pin_d3.unique	pin_d7.hiTrans		whs_d7.hiTrans	pin.uniq.above2	pin.uniq.above2	7.04471	10.7516	10.8685	10.2541	12.0927	12.9663	8.75093	13.417	3.63679	4.98449			2.09726	2.55645		KOG4389	Acetylcholinesterase/Butyrylcholinesterase	Signal_transduction_mechanisms	CELLULAR_PROCESSES_AND_SIGNALING	3.1.1.1	Carboxylesterase				2533	carboxylesterase_activity	molecular_function	GO:0004091	yes
1443101	32	mal_d3.secreted	mal_d7.secreted	asp_d3.secreted	asp_d7.secreted	pin_d3.secreted	pin_d7.secreted	whs_d3.secreted	whs_d7.secreted				asp_d7.hiTrans	pin_d3.unique	pin_d7.hiTrans		whs_d7.hiTrans	pin.uniq.above2	pin.uniq.above2	9.78126	10.1693	11.3758	11.5225	11.309	12.2791	11.1134	12.4777					1.91932	2.09276	GH95										2290	catalytic_activity	molecular_function	GO:0003824
1445623	32			asp_d3.secreted	asp_d7.secreted	pin_d3.secreted	pin_d7.secreted	whs_d3.secreted	whs_d7.secreted				asp_d7.hiTrans	pin_d3.unique	pin_d7.hiTrans		whs_d7.hiTrans	pin.uniq.above2	pin.uniq.above2	10.5192	8.2383	11.5347	12.0143	10.5535	12.798	9.1535	13.267				3.71186	4.41514	4.89474	GH43-CBM35										13135 2933 4143	carbohydrate_binding hydrolase_activity,_hydrolyzing_O-glycosyl_compounds carbohydrate_metabolic_process	molecular_function biological_process	GO:0030246 GO:0004553 GO:0005975	yes
1445972	32												asp_d7.hiTrans	pin_d3.unique	pin_d7.hiTrans		whs_d7.hiTrans	pin.uniq.above2	pin.uniq.above2	9.7309	10.2098	11.3751	11.3439	12.3359	12.9294	11.544	11.3845		2.73435			2.36757			KOG0055	Multidrug/pheromone_exporter,_ABC_superfamily	Secondary_metabolites_biosynthesis,_transport_and_catabolism	METABOLISM						3736 4927 9321 18135 10082 162 10269	ATP_binding transport integral_to_membrane ATPase_activity,_coupled_to_transmembrane_movement_of_substances ATPase_activity nucleotide_binding nucleoside-triphosphatase_activity	molecular_function biological_process cellular_component	GO:0005524 GO:0006810 GO:0016021 GO:0042626 GO:0016887 GO:0000166 GO:0017111
1464397	32												asp_d7.hiTrans	pin_d3.unique	pin_d7.hiTrans		whs_d7.hiTrans	pin.uniq.above2	pin.uniq.above2	9.31044	10.2676	11.4675	10.8213	13.3076	12.6941	13.615	10.3319	2.2409	4.05124	4.11306		2.2926			KOG4297	C-type_lectin	Signal_transduction_mechanisms Defense_mechanisms	CELLULAR_PROCESSES_AND_SIGNALING	3.2.1.3	Glucan_1,4-alpha-glucosidase	Starch_and_sucrose_metabolism	Metabolism_of_Complex_Carbohydrates	METABOLIC	2745	glucan_1,4-alpha-glucosidase_activity	molecular_function	GO:0004339	yes
1465241	32												asp_d7.hiTrans	pin_d3.unique	pin_d7.hiTrans		whs_d7.hiTrans	pin.uniq.above2	pin.uniq.above2	9.34963	9.06923	10.9973	12.5638	11.3136	12.4646	10.0174	12.5154	1.61944	1.93638		3.42403	3.36134	3.41726		KOG2992	Nucleolar_GTPase/ATPase_p130	Nuclear_structure	CELLULAR_PROCESSES_AND_SIGNALING
1466501	32												asp_d7.hiTrans	pin_d3.unique	pin_d7.hiTrans		whs_d7.hiTrans	pin.uniq.above2	pin.uniq.above2	9.77909	10.3249	11.2354	12.0672	11.8413	12.8802	11.3043	11.8561	1.45824	2.07817	1.55163	1.70086	2.51027	1.47959		KOG3575	FOG:_Hormone_receptors	Signal_transduction_mechanisms	CELLULAR_PROCESSES_AND_SIGNALING						2196 3838 4504 19030	transcription_factor_activity nucleus regulation_of_transcription,_DNA-dependent sequence-specific_DNA_binding	molecular_function cellular_component biological_process	GO:0003700 GO:0005634 GO:0006355 GO:0043565
1477606	32												asp_d7.hiTrans	pin_d3.unique	pin_d7.hiTrans		whs_d7.hiTrans	pin.uniq.above2	pin.uniq.above2	9.54318	10.0429	11.5639	11.4645	12.5036	12.6721	11.4492	11.8128		2.83762						KOG1216	von_Willebrand_factor_and_related_coagulation_proteins	Extracellular_structures Defense_mechanisms	CELLULAR_PROCESSES_AND_SIGNALING
1521754	32												asp_d7.hiTrans	pin_d3.unique	pin_d7.hiTrans		whs_d7.hiTrans	pin.uniq.above2	pin.uniq.above2	9.9262	9.94272	10.9598	12.069	11.4451	12.8819	11.1855	11.6126		1.59386		2.01834	2.8368	1.58698		KOG0156	Cytochrome_P450_CYP2_subfamily	Secondary_metabolites_biosynthesis,_transport_and_catabolism	METABOLISM	1.14.14.1	Unspecific_monooxygenase	Tryptophan_metabolism Fatty_acid_metabolism gamma-Hexachlorocyclohexane_degradation	Amino_Acid_Metabolism Lipid_Metabolism Biodegradation_of_Xenobiotics	METABOLIC	2888 3721 4283 12251 23642	monooxygenase_activity iron_ion_binding electron_transport heme_binding unspecific_monooxygenase_activity	molecular_function biological_process	GO:0004497 GO:0005506 GO:0006118 GO:0020037 GO:0050381
362268	33													pin_d3.unique	pin_d7.unique			pin.uniq.above2	pin.uniq.above2	9.46953	10.3903	11.0407	11.0692	11.9387	12.3337	10.7891	10.5458	1.56804	2.45766	1.32048		1.96013
959205	33													pin_d3.unique	pin_d7.unique			pin.uniq.above2	pin.uniq.above2	10.0335	9.57847	10.9278	12.3062	12.6333	11.9444	11.491	10.5335		2.60956		2.67495	2.30199
1011440	33													pin_d3.unique	pin_d7.unique			pin.uniq.above2	pin.uniq.above2	10.2194	9.08714	10.1512	11.2922	12.0887	12.8222	10.6892	10.7941		1.88942		2.13388	3.60203	1.60385		KOG1869	Splicing_coactivator_SRm160/300,_subunit_SRm300	RNA_processing_and_modification	INFORMATION_STORAGE_AND_PROCESSING
1360215	33													pin_d3.unique	pin_d7.unique			pin.uniq.above2	pin.uniq.above2	9.83135	9.76431	11.2109	12.5294	12.9397	11.9756	11.311	10.3886		3.08	1.51442	2.72903	2.16741			KOG1721	FOG:_Zn-finger	General_function_prediction_only	POORLY_CHARACTERIZED						2175 3827 5939	nucleic_acid_binding intracellular zinc_ion_binding	molecular_function cellular_component	GO:0003676 GO:0005622 GO:0008270
1372276	33													pin_d3.unique	pin_d7.unique			pin.uniq.above2	pin.uniq.above2	9.91641	10.0017	11.4989	11.5528	12.2135	11.582	11.1529	10.2941	1.57506	2.31146	1.25567	1.53064	1.56044			KOG0204	Calcium_transporting_ATPase	Inorganic_ion_transport_and_metabolism	METABOLISM	3.6.3.8	Calcium-transporting_ATPase				3736 8976 9298 9320 4927 4929 2290 5830 3670 3724 4933 8451 10015	ATP_binding ATPase_activity,_coupled_to_transmembrane_movement_of_ions,_phosphorylative_mechanism proton_transport membrane transport cation_transport catalytic_activity metabolic_process calcium-transporting_ATPase_activity calcium_ion_binding calcium_ion_transport calcium_ion_transmembrane_transporter_activity hydrolase_activity,_acting_on_acid_anhydrides,_catalyzing_transmembrane_movement_of_s…	molecular_function biological_process cellular_component	GO:0005524 GO:0015662 GO:0015992 GO:0016020 GO:0006810 GO:0006812 GO:0003824 GO:0008152 GO:0005388 GO:0005509 GO:0006816 GO:0015085 GO:0016820
1373511	33													pin_d3.unique	pin_d7.unique			pin.uniq.above2	pin.uniq.above2	9.51411	9.65767	11.0722	10.5972	12.2907	13.334	10.8183	11.1666		2.69424			3.48901			KOG2628	Farnesyl_cysteine-carboxyl_methyltransferase	Posttranslational_modification,_protein_turnover,_chaperones	CELLULAR_PROCESSES_AND_SIGNALING						9320 3042 4614 9321	membrane protein-S-isoprenylcysteine_O-methyltransferase_activity C-terminal_protein_amino_acid_methylation integral_to_membrane	cellular_component molecular_function biological_process	GO:0016020 GO:0004671 GO:0006481 GO:0016021
1374769	33													pin_d3.unique	pin_d7.unique			pin.uniq.above2	pin.uniq.above2	9.81499	9.85397	11.2947	10.732	12.4049	12.153	11.7444	10.1468	1.57568	2.55651	1.89752		2.26926			KOG1113	cAMP-dependent_protein_kinase_types_I_and_II,_regulatory_subunit	Signal_transduction_mechanisms	CELLULAR_PROCESSES_AND_SIGNALING	2.7.1.-	Phosphotransferases_with_an_alcohol_group_as_acceptor	Sphingoglycolipid_metabolism Benzoate_degradation_via_CoA_ligation Starch_and_sucrose_metabolism Inositol_phosphate_metabolism Nicotinate_and_nicotinamide_metabolism	Metabolism_of_Complex_Lipids Biodegradation_of_Xenobiotics Metabolism_of_Complex_Carbohydrates Metabolism_of_Cofactors_and_Vitamins	METABOLIC	4123 4602 6243 5250 6102 6245 6438 9578 9751 11022 12155 15776 17186 18069 18070 19207 19235 19262 19305 24976 24979 24980	cAMP-dependent_protein_kinase_complex protein_amino_acid_phosphorylation cAMP-dependent_protein_kinase_regulator_activity signal_transduction phosphofructokinase_activity phosphorylase_kinase_regulator_activity cobinamide_kinase_activity phosphatidylinositol_phosphate_kinase_activity cyclin-dependent_protein_kinase_regulator_activity phenol_kinase_activity cyclin-dependent_protein_kinase_activati…	cellular_component biological_process molecular_function	GO:0005952 GO:0006468 GO:0008603 GO:0007165 GO:0008443 GO:0008607 GO:0008819 GO:0016307 GO:0016538 GO:0018720 GO:0019914 GO:0032942 GO:0035004 GO:0042556 GO:0042557 GO:0043743 GO:0043771 GO:0043798 GO:0043841 GO:0051731 GO:0051734 GO:0051735
1423291	33													pin_d3.unique	pin_d7.unique			pin.uniq.above2	pin.uniq.above2	10.0818	9.10914	11.0614	10.0785	13.7853	13.3418	11.2816	8.87718		3.76809			4.01837			KOG1474	Transcription_initiation_factor_TFIID,_subunit_BDF1_and_related_bromodomain_proteins	Transcription	INFORMATION_STORAGE_AND_PROCESSING										yes
1430448	33													pin_d3.unique	pin_d7.unique			pin.uniq.above2	pin.uniq.above2	9.54086	9.84028	11.1166	11.5763	11.3618	12.5239	11.1172	10.596		1.82239			2.37279												2196 3838 4504 5939	transcription_factor_activity nucleus regulation_of_transcription,_DNA-dependent zinc_ion_binding	molecular_function cellular_component biological_process	GO:0003700 GO:0005634 GO:0006355 GO:0008270
1432451	33													pin_d3.unique	pin_d7.unique			pin.uniq.above2	pin.uniq.above2	10.1153	9.85333	10.7493	11.5033	11.7524	12.1306	10.6177	11.1979		1.63694		1.63794	2.24952			KOG1216	von_Willebrand_factor_and_related_coagulation_proteins	Extracellular_structures Defense_mechanisms	CELLULAR_PROCESSES_AND_SIGNALING
1435128	33													pin_d3.unique	pin_d7.unique			pin.uniq.above2	pin.uniq.above2	9.69452	9.95085	11.4167	11.2578	11.1081	10.8813	11.1478	11.7173	1.67626						GH31	KOG1065	Maltase_glucoamylase_and_related_hydrolases,_glycosyl_hydrolase_family_31	Carbohydrate_transport_and_metabolism	METABOLISM	3.2.1.20	Alpha-glucosidase	Galactose_metabolism Starch_and_sucrose_metabolism	Carbohydrate_Metabolism Metabolism_of_Complex_Carbohydrates	METABOLIC	2933 4143 2937	hydrolase_activity,_hydrolyzing_O-glycosyl_compounds carbohydrate_metabolic_process alpha-glucosidase_activity	molecular_function biological_process	GO:0004553 GO:0005975 GO:0004558
1440588	33													pin_d3.unique	pin_d7.unique			pin.uniq.above2	pin.uniq.above2	9.98626	9.80655	11.0246	11.4741	12.1891	11.5469	11.3786	11.2926		2.26256		1.6184	1.81352			KOG0053	Cystathionine_beta-lyases/cystathionine_gamma-synthases	Amino_acid_transport_and_metabolism	METABOLISM						4650 13063 9964 2414	amino_acid_metabolic_process pyridoxal_phosphate_binding transferase_activity,_transferring_alkyl_or_aryl_(other_than_methyl)_groups O-acetylhomoserine_aminocarboxypropyltransferase_activity	biological_process molecular_function	GO:0006520 GO:0030170 GO:0016765 GO:0003961
1443443	33													pin_d3.unique	pin_d7.unique			pin.uniq.above2	pin.uniq.above2	9.9311	9.58564	10.5535	11.2731	11.4413	12.4282	9.83559	12.0065		1.54128		1.6585	2.77756	2.364		KOG1764	5'-AMP-activated_protein_kinase,_gamma_subunit	Energy_production_and_conversion	METABOLISM
1446503	33													pin_d3.unique	pin_d7.unique			pin.uniq.above2	pin.uniq.above2	8.61137	9.63503	10.1189	11.3417	11.3258	12.8963	10.238	11.3885	1.49155	2.79005	1.59171	1.65418	3.16868	1.68717		KOG1187	Serine/threonine_protein_kinase	Signal_transduction_mechanisms	CELLULAR_PROCESSES_AND_SIGNALING
1447013	33													pin_d3.unique	pin_d7.unique			pin.uniq.above2	pin.uniq.above2	9.66137	10.0321	11.1506	11.5322	11.9675	12.232	11.0973	11.4386	1.48667	2.29339	1.42686	1.48402	2.1792	1.39892		KOG3544	Collagens_(type_IV_and_type_XIII),_and_related_proteins	Extracellular_structures	CELLULAR_PROCESSES_AND_SIGNALING
1468053	33													pin_d3.unique	pin_d7.unique			pin.uniq.above2	pin.uniq.above2	9.69388	9.45182	10.8635	11.4778	11.8472	11.7159	10.534	10.8874		2.14268		1.94699	2.18595			KOG0583	Serine/threonine_protein_kinase	Signal_transduction_mechanisms	CELLULAR_PROCESSES_AND_SIGNALING						3043 3736 4602 3079 3045 3058 4123	protein_kinase_activity ATP_binding protein_amino_acid_phosphorylation protein-tyrosine_kinase_activity protein_serine/threonine_kinase_activity cAMP-dependent_protein_kinase_activity cAMP-dependent_protein_kinase_complex	molecular_function biological_process cellular_component	GO:0004672 GO:0005524 GO:0006468 GO:0004713 GO:0004674 GO:0004691 GO:0005952
1470819	33													pin_d3.unique	pin_d7.unique			pin.uniq.above2	pin.uniq.above2	9.33251	9.89851	10.6305	11.3081	11.338	12.4522	11.0234	11.3487	1.29863	1.99445	1.67793	1.40222	2.53101	1.42139		KOG1356	Putative_transcription_factor_5qNCA,_contains_JmjC_domain	Transcription	INFORMATION_STORAGE_AND_PROCESSING
1472566	33													pin_d3.unique	pin_d7.unique			pin.uniq.above2	pin.uniq.above2	7.82222	9.24262	9.51689	10.3746	11.4176	13.0343	10.6521	11.485	1.64339	3.5256	2.7462		3.4396	1.92693
1494927	33													pin_d3.unique	pin_d7.unique			pin.uniq.above2	pin.uniq.above2	9.71682	9.82175	10.9674	11.7593	12.5662	11.6324	11.2304	10.0898		2.80701		1.96999	1.79895			KOG1187	Serine/threonine_protein_kinase	Signal_transduction_mechanisms	CELLULAR_PROCESSES_AND_SIGNALING	6.3.2.-	Acid--D-amino-acid_ligases_(peptide_synthases)	Tryptophan_metabolism Ubiquinone_biosynthesis	Amino_Acid_Metabolism Metabolism_of_Cofactors_and_Vitamins	METABOLIC	3827 5250 5323 6387 10509 19237 19238	intracellular signal_transduction intracellular_signaling_cascade UDP-N-acetylmuramoylalanyl-D-glutamyl-2,6-diaminopimelate-D-alanyl-D-alanine_ligase_activity ribosomal_S6-glutamic_acid_ligase_activity coenzyme_F420-0_gamma-glutamyl_ligase_activity coenzyme_F420-2_alpha-glutamyl_ligase_activity	cellular_component biological_process molecular_function	GO:0005622 GO:0007165 GO:0007242 GO:0008766 GO:0018169 GO:0043773 GO:0043774
246973	34														pin_d7.unique				pin.uniq.above2	9.81478	9.90272	11.0199	11.0279	11.398	11.1928	9.96613	10.5035	1.19418	1.5936		1.10345	1.27359
1195034	34														pin_d7.unique				pin.uniq.above2	9.13293	9.24241	10.7362	11.0454	11.1443	11.4945	9.99448	11.2884	1.58302	2.07555		1.79259	2.21063	2.01043
1256791	34														pin_d7.unique				pin.uniq.above2	9.26459	9.81721	10.6622	11.1238	11.6568	12.1083	10.1103	10.3599	1.38666	2.36672		1.27755	2.26199
1360537	34														pin_d7.unique				pin.uniq.above2	10.0025	9.5553	10.7028	10.8476	12.0544	11.3082	10.485	9.72241		2.12619			1.73435			KOG0519	Sensory_transduction_histidine_kinase	Signal_transduction_mechanisms	CELLULAR_PROCESSES_AND_SIGNALING	2.7.3.-	Phosphotransferases_with_a_nitrogenous_group_as_acceptor	__Type_II_secretion_system	SORTING_AND_DEGRADATION	REGULATORY	155 157 4504 3736 154 5250 9320 9581 9970 3044 10446 3228 10450	two-component_response_regulator_activity two-component_signal_transduction_system_(phosphorelay) regulation_of_transcription,_DNA-dependent ATP_binding two-component_sensor_activity signal_transduction membrane phosphorylation transferase_activity,_transferring_phosphorus-containing_groups protein_histidine_kinase_activity peptidyl-histidine_phosphorylation signal_transducer_activity histone_arg…	molecular_function biological_process cellular_component	GO:0000156 GO:0000160 GO:0006355 GO:0005524 GO:0000155 GO:0007165 GO:0016020 GO:0016310 GO:0016772 GO:0004673 GO:0018106 GO:0004871 GO:0018110
1414868	34														pin_d7.unique				pin.uniq.above2	9.54885	9.68702	11.4434	12.0837	10.4765	11.8127	9.90174	10.3554	1.85279			2.32863	2.09089		AA3_3	KOG1238	Glucose_dehydrogenase/choline_dehydrogenase/mandelonitrile_lyase_(GMC_oxidoreductase_family)	General_function_prediction_only	POORLY_CHARACTERIZED	1.1.99.1	Choline_dehydrogenase	Glycine,_serine_and_threonine_metabolism	Amino_Acid_Metabolism	METABOLIC	9821 23919 4234 6431	oxidoreductase_activity,_acting_on_CH-OH_group_of_donors FAD_binding alcohol_metabolic_process choline_dehydrogenase_activity	molecular_function biological_process	GO:0016614 GO:0050660 GO:0006066 GO:0008812
1426149	34														pin_d7.unique				pin.uniq.above2	10.2427	8.62422	11.1154	11.642	10.2941	10.9162	10.3117	12.1363				2.39053		2.87136
1428324	34														pin_d7.unique				pin.uniq.above2	9.54214	10.0463	10.7241	10.7277	11.0751	11.523	10.8852	10.6343		1.54819	1.33905		1.39134			KOG2806	Chitinase	Carbohydrate_transport_and_metabolism	METABOLISM	3.2.1.3	Glucan_1,4-alpha-glucosidase	Starch_and_sucrose_metabolism	Metabolism_of_Complex_Carbohydrates	METABOLIC	6773 11509 2745	purine_ribonucleoside_monophosphate_biosynthetic_process deaminase_activity glucan_1,4-alpha-glucosidase_activity	biological_process molecular_function	GO:0009168 GO:0019239 GO:0004339
1439683	34														pin_d7.unique				pin.uniq.above2	9.2296	8.90285	10.4693	10.6675	11.1475	12.6791	10.1828	11.1683	1.27383	1.90232		1.71949	3.69407	2.21851		KOG0538	Glycolate_oxidase	Energy_production_and_conversion	METABOLISM	1.1.3.15	(S)-2-hydroxy-acid_oxidase	Glyoxylate_and_dicarboxylate_metabolism	Carbohydrate_Metabolism	METABOLIC	4283 9710 7744 2423 6507 6936	electron_transport oxidoreductase_activity FMN_binding (S)-2-hydroxy-acid_oxidase_activity glycolate_oxidase_activity glycolate_oxidase_complex	biological_process molecular_function cellular_component	GO:0006118 GO:0016491 GO:0010181 GO:0003973 GO:0008891 GO:0009339
1441253	34														pin_d7.unique				pin.uniq.above2	10.116	8.9973	10.6894	10.6163	11.3394	11.5953	10.4803	10.5151		1.23948		1.57007	2.54618	1.46608
1450789	34														pin_d7.unique				pin.uniq.above2	9.67314	9.79194	10.9189	11.3126	10.5026	11.4822	10.3116	11.1187	1.23564	0.825757	0.632021	1.51031	1.67634	1.32144
1463771	34														pin_d7.unique				pin.uniq.above2	9.33259	9.5945	10.8001	10.5393	11.2919	11.3648	10.5202	9.89785	1.44648	1.99269	1.17133		1.71279			KOG3105	DNA-binding_centromere_protein_B_(CENP-B)	Chromatin_structure_and_dynamics Cell_cycle_control,_cell_division,_chromosome_partitioning	INFORMATION_STORAGE_AND_PROCESSING METABOLISM
1466957	34														pin_d7.unique				pin.uniq.above2	10.312	9.16464	10.7847	10.7753	11.2917	11.7953	10.0227	10.912		1.04016		1.59465	2.59709	1.72037
1469013	34														pin_d7.unique				pin.uniq.above2	9.29882	9.51672	10.8116	10.1232	11.7103	11.782	9.74742	10.738	1.50501	2.38756			2.16006	1.12502		KOG0254	Predicted_transporter_(major_facilitator_superfamily)	General_function_prediction_only	POORLY_CHARACTERIZED	5.3.1.4	L-arabinose_isomerase	Pentose_and_glucuronate_interconversions	Carbohydrate_Metabolism	METABOLIC	3642 6276 9320 3546 4927 9321 6356	sugar:hydrogen_symporter_activity carbohydrate_transport membrane transporter_activity transport integral_to_membrane L-arabinose_isomerase_activity	molecular_function biological_process cellular_component	GO:0005351 GO:0008643 GO:0016020 GO:0005215 GO:0006810 GO:0016021 GO:0008733
1472280	34														pin_d7.unique				pin.uniq.above2	9.66466	8.46704	10.2664	11.2766	11.344	12.7809	9.84171	10.8578		1.6771		2.75877	4.25404	2.35367
279064	35																			8.77103	9.12057	10.3919	11.5897	10.7534	10.3328	10.5556	9.77286	1.6382	1.97304	1.76676	2.45554	1.19058
696146	35																			8.85683	8.91141	10.0567	10.1883	11.4702	10.7468	10.1636	9.27851	1.22015	2.61388	1.29378	1.2597	1.81868			KOG2112	Lysophospholipase	Lipid_transport_and_metabolism	METABOLISM	3.1.1.5	Lysophospholipase	Phospholipid_degradation	Metabolism_of_Complex_Lipids	METABOLIC	2996	lysophospholipase_activity	molecular_function	GO:0004622
759876	35																			9.1214	9.8417	10.4623	10.5278	11.2071	11.2618	10.4516	10.1502	1.33839	2.07496	1.31877		1.32912
1051351	35																			9.52615	9.49033	10.8201	10.5946	10.6401	10.5726	10.6089	10.1591
1202394	35																			8.34788	9.43776	10.347	10.4994	10.8636	11.5758	10.4759	10.3905	1.99179	2.54025	2.10569	1.0359	2.12281
1434465	35																			10.1925	8.63336	10.8817	10.0329	10.6778	10.8225	10.7721	10.6391					1.83962	1.64734
1435476	35																			8.59816	9.39098	10.6847	10.7068	11.0814	11.1602	10.5976	11.1113	2.03777	2.4084	1.97497		1.68819
1470062	35																			9.02356	8.8033	10.7535	10.5273	10.74	10.6649	10.3333	10.5264	1.72073	1.71887	1.3021	1.72603	1.86396	1.71399
1481052	35																			8.90253	9.01329	10.9488	11.2253	10.5489	11.0802	10.4213	10.329	2.01471	1.61843	1.49119	2.14934	2.04576												3546 4927 9321	transporter_activity transport integral_to_membrane	molecular_function biological_process cellular_component	GO:0005215 GO:0006810 GO:0016021
4193	36																			8.31587	8.57259	10.3265	10.0831	10.4603	10.7082	9.94557	9.31493	2.01047	2.14237	1.6202	1.51975	2.12491
542319	36																			8.3007	9.40183	10.6885	10.697	10.3596	10.2996	9.98095	10.8371								KOG2510	SWI-SNF_chromatin-remodeling_complex_protein	Chromatin_structure_and_dynamics	INFORMATION_STORAGE_AND_PROCESSING	6.3.2.-	Acid--D-amino-acid_ligases_(peptide_synthases)	Tryptophan_metabolism Ubiquinone_biosynthesis	Amino_Acid_Metabolism Metabolism_of_Cofactors_and_Vitamins	METABOLIC	6387 10509 19237 19238	UDP-N-acetylmuramoylalanyl-D-glutamyl-2,6-diaminopimelate-D-alanyl-D-alanine_ligase_activity ribosomal_S6-glutamic_acid_ligase_activity coenzyme_F420-0_gamma-glutamyl_ligase_activity coenzyme_F420-2_alpha-glutamyl_ligase_activity	molecular_function	GO:0008766 GO:0018169 GO:0043773 GO:0043774
877497	36																			8.95803	8.82016	10.279	10.6598	10.3637	10.9977	9.73684	10.5577	1.3137	1.40872		1.78796	2.119	1.68049
1254437	36																			8.0594	8.54921	10.3473	10.2565	10.5976	10.1409	9.61847	9.75886	2.27038	2.53106	1.55499	1.66713	1.5583	1.1757
1352092	36																			8.36345	8.22522	10.0035	10.0205	10.487	11.1731	10.0239	10.3145	1.62517	2.13184	1.64618	1.74728	2.89995	2.04197											3546 4927 9321	transporter_activity transport integral_to_membrane	molecular_function biological_process cellular_component	GO:0005215 GO:0006810 GO:0016021
1359147	36																			8.3778	8.3441	9.85519	9.52931	10.9109	10.8161	9.57753	10.9207								KOG1677	CCCH-type_Zn-finger_protein	General_function_prediction_only	POORLY_CHARACTERIZED						2175 5939	nucleic_acid_binding zinc_ion_binding	molecular_function	GO:0003676 GO:0008270
1369837	36																			8.18611	9.05874	10.6547	10.3977	10.4183	10.4966	10.7161	9.90436	2.4777	2.2362	2.51396	1.3033	1.39824			KOG0059	Lipid_exporter_ABCA1_and_related_proteins,_ABC_superfamily	General_function_prediction_only Lipid_transport_and_metabolism	POORLY_CHARACTERIZED METABOLISM						3736 10082 162 10269	ATP_binding ATPase_activity nucleotide_binding nucleoside-triphosphatase_activity	molecular_function	GO:0005524 GO:0016887 GO:0000166 GO:0017111
1377732	36																			8.85208	8.27041	10.6127	10.4878	10.3768	10.4102	10.1094	10.8974	1.73875	1.52794	1.24108	2.17843	2.09652	2.58222
1421865	36																			9.14085	8.34944	10.6068	11.1424	10.2251	11.4817	10.0886	10.5739	1.44981	1.07502		2.75184	3.08887	2.23779
1436765	36				asp_d7.secreted			whs_d3.secreted	whs_d7.secreted											8.75374	8.43542	10.663	9.96625	10.5932	10.7484	10.3082	9.40669	1.88516	1.83282	1.53713	1.39882	2.17722			KOG1211	Amidases	Translation,_ribosomal_structure_and_biogenesis	INFORMATION_STORAGE_AND_PROCESSING	6.3.5.-	Carbon--nitrogen_ligases_with_glutamine_as_amido-N-donor	Glutamate_metabolism Alanine_and_aspartate_metabolism	Amino_Acid_Metabolism	METABOLIC	10079 19239 23826	carbon-nitrogen_ligase_activity,_with_glutamine_as_amido-N-donor cobyrinate_a,c-diamide_synthase_activity glutaminyl-tRNA_synthase_(glutamine-hydrolyzing)_activity	molecular_function	GO:0016884 GO:0043775 GO:0050567
1437662	36																			8.24196	8.23911	10.8345	9.89936	11.3074	11.3754	10.2718	8.92181	2.59716	3.06257	2.00691	1.60976	3.04153			KOG2992	Nucleolar_GTPase/ATPase_p130	Nuclear_structure	CELLULAR_PROCESSES_AND_SIGNALING
1439489	36																			8.63397	8.19177	10.1409	10.0544	10.5927	11.1835	9.79731	10.1617	1.50061	1.94621	1.15187	1.84297	2.9501	1.96082		KOG1721	FOG:_Zn-finger	General_function_prediction_only	POORLY_CHARACTERIZED
1454428	36																			8.81855	8.79021	10.7415	10.9505	10.467	10.3156	10.3585	9.99295	1.9095	1.64425	1.52809	2.14088	1.54974	1.18817
1459843	36																			7.88146	8.42187	10.4781	10.5021	10.3941	10.0163	10.0136	10.0651	2.55706	2.46688	2.08825	1.84566	1.36173	1.41167
1461485	36																			8.73086	8.83017	10.5868	10.6206	10.3981	10.4378	9.57701	11.2518	1.87045	1.69482		1.76604	1.59138	2.3932		KOG1286	Amino_acid_transporters	Amino_acid_transport_and_metabolism	METABOLISM						4977 9321 4927 9320	amino_acid_transport integral_to_membrane transport membrane	biological_process cellular_component	GO:0006865 GO:0016021 GO:0006810 GO:0016020
1463082	36																			7.94472	8.33009	9.87332	10.5821	11.2796	11.4551	10.7945	8.97772	2.02123	3.30185	2.79975	2.0645	2.92679			KOG1216	von_Willebrand_factor_and_related_coagulation_proteins	Extracellular_structures Defense_mechanisms	CELLULAR_PROCESSES_AND_SIGNALING
1478755	36																			7.91038	8.69167	9.88812	10.6012	10.6005	10.865	10.2609	9.69128	1.94304	2.66249	2.32016	1.74003	2.00472
173699	37																		asp.pin.whs.above2	8.10954	8.83354	10.0402	11.1268	10.7092	11.7536	9.891	10.7594	1.91421	2.59177	1.78999	2.27029	2.9026	1.90302
377333	37																		asp.pin.whs.above2	9.1952	7.82411	10.0464	10.1448	10.3827	11.6351	9.11467	11.554				1.96769	3.26925	3.20616
516113	37																		asp.pin.whs.above2	7.59199	7.07262	10.1403	10.0034	10.9975	12.18	9.91318	10.8157	2.51267	3.35632	2.27932	2.7718	4.91891	3.58152											2888 3721 4283 12251	monooxygenase_activity iron_ion_binding electron_transport heme_binding	molecular_function biological_process	GO:0004497 GO:0005506 GO:0006118 GO:0020037
607462	37																		asp.pin.whs.above2	7.44865	8.75357	9.78148	9.89226	10.8887	11.8606	9.59926	10.2933	2.29458	3.45447	2.11614		3.05709	1.49637
1361473	37																		asp.pin.whs.above2	8.52669	8.30743	9.43031	11.1212	9.85533	12.2581	9.09559	10.8401				2.68883	3.80647	2.4419		KOG1089	Myotubularin-related_phosphatidylinositol_3-phosphate_3-phosphatase_MTM6	General_function_prediction_only	POORLY_CHARACTERIZED						5939 279	zinc_ion_binding 1-phosphatidylinositol-3-phosphate_5-kinase_activity	molecular_function	GO:0008270 GO:0000285
1361992	37	mal_d3.secreted			asp_d7.secreted	pin_d3.secreted			whs_d7.secreted										asp.pin.whs.above2	8.69506	8.33492	10.0705	11.62	9.6819	11.4977	9.70677	11.2909				2.85924	2.69004	2.49083	GH31	KOG1065	Maltase_glucoamylase_and_related_hydrolases,_glycosyl_hydrolase_family_31	Carbohydrate_transport_and_metabolism	METABOLISM	3.2.1.20	Alpha-glucosidase	Galactose_metabolism Starch_and_sucrose_metabolism	Carbohydrate_Metabolism Metabolism_of_Complex_Carbohydrates	METABOLIC	2933 4143 5830 9710 2937	hydrolase_activity,_hydrolyzing_O-glycosyl_compounds carbohydrate_metabolic_process metabolic_process oxidoreductase_activity alpha-glucosidase_activity	molecular_function biological_process	GO:0004553 GO:0005975 GO:0008152 GO:0016491 GO:0004558	yes
1364698	37																		asp.pin.whs.above2	8.75822	7.45081	11.1027	10.3467	9.69917	11.9057	8.51521	11.5165	2.28419			2.91182	4.3019	3.89951															yes
1367344	37																		asp.pin.whs.above2	7.34869	7.75115	8.59222	9.92816	11.5727	13.1502	9.58236	9.94319		4.18228	2.15397	2.02973	5.13894	1.99918											2700 4639	subtilase_activity proteolysis	molecular_function biological_process	GO:0004289 GO:0006508
1369807	37	mal_d3.secreted	mal_d7.secreted	asp_d3.secreted	asp_d7.secreted	pin_d3.secreted	pin_d7.secreted	whs_d3.secreted	whs_d7.secreted										asp.pin.whs.above2	7.50802	8.3452	10.5856	10.1948	10.9225	11.3527	10.1822	10.8421	3.01937	3.37292	2.60861	1.61865	2.72507	2.22517	GH2	KOG2230	Predicted_beta-mannosidase	Carbohydrate_transport_and_metabolism	METABOLISM	3.2.1.25	Beta-mannosidase	N-Glycan_degradation	Metabolism_of_Complex_Carbohydrates	METABOLIC	2933 4143 2945	hydrolase_activity,_hydrolyzing_O-glycosyl_compounds carbohydrate_metabolic_process beta-mannosidase_activity	molecular_function biological_process	GO:0004553 GO:0005975 GO:0004567	yes
1371555	37																		asp.pin.whs.above2	7.60653	7.56364	10.8598	10.3772	9.73853	10.4179	10.1893	10.7139	3.14521	2.09544	2.49334	2.39548	2.46091	2.73343		KOG1211	Amidases	Translation,_ribosomal_structure_and_biogenesis	INFORMATION_STORAGE_AND_PROCESSING	6.3.5.-	Carbon--nitrogen_ligases_with_glutamine_as_amido-N-donor	Glutamate_metabolism Alanine_and_aspartate_metabolism	Amino_Acid_Metabolism	METABOLIC	10079 19239 23826	carbon-nitrogen_ligase_activity,_with_glutamine_as_amido-N-donor cobyrinate_a,c-diamide_synthase_activity glutaminyl-tRNA_synthase_(glutamine-hydrolyzing)_activity	molecular_function	GO:0016884 GO:0043775 GO:0050567	yes
1373375	37	mal_d3.secreted		asp_d3.secreted	asp_d7.secreted	pin_d3.secreted	pin_d7.secreted	whs_d3.secreted	whs_d7.secreted										asp.pin.whs.above2	7.84481	8.75803	11.3172	10.8812	10.2154	12.0448	9.08611	11.1891	3.34508	2.47191		2.07253	3.14763	2.29064	CE16										4758 9986	lipid_metabolic_process hydrolase_activity,_acting_on_ester_bonds	biological_process molecular_function	GO:0006629 GO:0016788	yes
1430478	37																		asp.pin.whs.above2	7.08737	8.17668	10.7722	10.8084	9.66458	10.0116	9.69111	10.4707	3.61114	2.59582	2.55165	2.56734	1.75048	2.20051		KOG2089	Metalloendopeptidase_family_-_saccharolysin_&_thimet_oligopeptidase	Posttranslational_modification,_protein_turnover,_chaperones	CELLULAR_PROCESSES_AND_SIGNALING	3.4.24.37	Saccharolysin				2658 4639 5909 5939 2677	metalloendopeptidase_activity proteolysis metallopeptidase_activity zinc_ion_binding saccharolysin_activity	molecular_function biological_process	GO:0004222 GO:0006508 GO:0008237 GO:0008270 GO:0004247
1435009	37																		asp.pin.whs.above2	7.97121	8.77775	10.4034	10.1056	9.85079	10.3389	10.208	11.8542	2.39573	1.91662	2.20262	1.32776	1.53656	3.0253	GH3					3.2.1.21	Beta-glucosidase	Starch_and_sucrose_metabolism Cyanoamino_acid_metabolism Flavonoids,_stilbene_and_lignin_biosynthesis	Metabolism_of_Complex_Carbohydrates Metabolism_of_Other_Amino_Acids Biosynthesis_of_Secondary_Metabolites	METABOLIC	2933 4143 6082	hydrolase_activity,_hydrolyzing_O-glycosyl_compounds carbohydrate_metabolic_process beta-glucosidase_activity	molecular_function biological_process	GO:0004553 GO:0005975 GO:0008422
1437675	37																		asp.pin.whs.above2	7.66911	7.58383	10.0581	10.2986	9.88298	10.5413	10.4492	9.87144	2.35041	2.16224	2.70516	2.4788	2.70061	2.04394
1438101	37																		asp.pin.whs.above2	8.14732	8.68237	9.49558	10.9232	10.7092	13.3275	9.19052	11.662		2.50322		1.83762	4.18344	2.57189											2976 4283	peroxidase_activity electron_transport	molecular_function biological_process	GO:0004601 GO:0006118	yes
1451939	37																		asp.pin.whs.above2	7.75961	6.69932	10.1113	9.98206	10.3284	11.4045	10.2104	10.1252	2.23985	2.46454	2.31877	2.49761	3.81958	2.6014		KOG2804	Phosphorylcholine_transferase/cholinephosphate_cytidylyltransferase	Lipid_transport_and_metabolism	METABOLISM	2.7.7.15	Cholinephosphate_cytidylyltransferase	Glycerolipid_metabolism Aminophosphonate_metabolism	Metabolism_of_Complex_Lipids Metabolism_of_Other_Amino_Acids	METABOLIC	6667 9977 2290 2544	biosynthetic_process nucleotidyltransferase_activity catalytic_activity choline-phosphate_cytidylyltransferase_activity	biological_process molecular_function	GO:0009058 GO:0016779 GO:0003824 GO:0004105
1455183	37																		asp.pin.whs.above2	7.42055	8.44869	10.5905	10.2863	9.79678	10.0945	10.0273	11.2092	3.10321	2.42165	2.55464	1.83954	1.56783	2.66547		KOG1575	Voltage-gated_shaker-like_K+_channel,_subunit_beta/KCNAB	Energy_production_and_conversion	METABOLISM	1.1.1.91	Aryl-alcohol_dehydrogenase_(NADP+)				9710 4930 9321 22091	oxidoreductase_activity potassium_ion_transport integral_to_membrane aryl-alcohol_dehydrogenase_(NADP+)_activity	molecular_function biological_process cellular_component	GO:0016491 GO:0006813 GO:0016021 GO:0047681
1469640	37																		asp.pin.whs.above2	9.60291	8.51422	10.3001	10.8624	9.63907	11.3128	9.46949	12.6804				2.25084	2.70533	3.97976		KOG0254	Predicted_transporter_(major_facilitator_superfamily)	General_function_prediction_only	POORLY_CHARACTERIZED	5.3.1.4	L-arabinose_isomerase	Pentose_and_glucuronate_interconversions	Carbohydrate_Metabolism	METABOLIC	3642 6276 9320 3546 4927 9321 6356	sugar:hydrogen_symporter_activity carbohydrate_transport membrane transporter_activity transport integral_to_membrane L-arabinose_isomerase_activity	molecular_function biological_process cellular_component	GO:0005351 GO:0008643 GO:0016020 GO:0005215 GO:0006810 GO:0016021 GO:0008733
1469997	37																		asp.pin.whs.above2	8.26396	7.96794	10.3899	11.2451	9.30689	11.0095	10.2095	11.3775	2.10653		1.92853	3.18356	2.93379	3.31266		KOG0156	Cytochrome_P450_CYP2_subfamily	Secondary_metabolites_biosynthesis,_transport_and_catabolism	METABOLISM	1.14.14.1	Unspecific_monooxygenase	Tryptophan_metabolism Fatty_acid_metabolism gamma-Hexachlorocyclohexane_degradation	Amino_Acid_Metabolism Lipid_Metabolism Biodegradation_of_Xenobiotics	METABOLIC	2888 3721 4283 12251 23642	monooxygenase_activity iron_ion_binding electron_transport heme_binding unspecific_monooxygenase_activity	molecular_function biological_process	GO:0004497 GO:0005506 GO:0006118 GO:0020037 GO:0050381	yes
430950	38														pin_d7.unique			asp.pin.above2	asp.pin.whs.above2	7.05022	6.60742	9.91288	11.6129	11.0929	10.8172	9.0058	11.2936	2.85942	4.06163	1.91059	4.85096	4.07613	4.52387															yes
1358770	38														pin_d7.unique			asp.pin.above2	asp.pin.whs.above2	6.06729	6.43778	8.93683	9.76995	11.1584	12.8487	10.4452	10.2391	2.84558	4.89826	4.11559	2.9226	5.8522	3.367
1393004	38														pin_d7.unique			asp.pin.above2	asp.pin.whs.above2	7.86491	7.77882	9.10047	9.91838	9.55034	11.8747	9.59753	11.25		1.86076	1.67582	2.17165	3.97011	3.36914											4758 9986	lipid_metabolic_process hydrolase_activity,_acting_on_ester_bonds	biological_process molecular_function	GO:0006629 GO:0016788	yes
1424317	38														pin_d7.unique			asp.pin.above2	asp.pin.whs.above2	6.8156	7.63355	9.53714	9.74446	9.79089	11.1497	9.34336	10.3947	2.51605	2.77082			2.49753
1433414	38														pin_d7.unique			asp.pin.above2	asp.pin.whs.above2	8.84705	7.25648	10.4905	11.1285	9.37034	11.1398	7.42813	11.4457	1.60627		-1.38113	3.81275	3.82998	4.1085															yes
1442236	38														pin_d7.unique			asp.pin.above2	asp.pin.whs.above2	7.03128	6.80768	9.53389	11.0385	9.93947	11.5102	8.63278	11.6518	2.37855	2.83551		3.84906	4.23326	4.37577		KOG2964	Arginase_family_protein	Amino_acid_transport_and_metabolism	METABOLISM	3.5.3.11	Agmatinase	Arginine_and_proline_metabolism	Amino_Acid_Metabolism	METABOLIC	2495 4657 10008 21295 6403	arginase_activity arginine_catabolic_process hydrolase_activity,_acting_on_carbon-nitrogen_(but_not_peptide)_bonds,_in_linear_amidines metal_ion_binding agmatinase_activity	molecular_function biological_process	GO:0004053 GO:0006527 GO:0016813 GO:0046872 GO:0008783	yes
1445867	38														pin_d7.unique			asp.pin.above2	asp.pin.whs.above2	8.96031	6.83796	10.7457	12.131	10.0805	12.6977	7.95116	12.1671	1.77247	1.11169		5.31109	5.79481	5.27582		KOG0255	Synaptic_vesicle_transporter_SVOP_and_related_transporters_(major_facilitator_superfamily)	General_function_prediction_only	POORLY_CHARACTERIZED						3546 4927 9321	transporter_activity transport integral_to_membrane	molecular_function biological_process cellular_component	GO:0005215 GO:0006810 GO:0016021
1449513	38														pin_d7.unique			asp.pin.above2	asp.pin.whs.above2	6.02573	7.0818	9.11289	9.86824	10.9993	13.4542	9.79622	10.7458	3.07422	4.83501	3.63252	2.60432	6.06514	3.46973		KOG2404	Fumarate_reductase,_flavoprotein_subunit	Energy_production_and_conversion	METABOLISM	1.3.99.1	Succinate_dehydrogenase	Citrate_cycle_(TCA_cycle) Benzoate_degradation_via_CoA_ligation Butanoate_metabolism Reductive_carboxylate_cycle_(CO2_fixation) Oxidative_phosphorylation	Carbohydrate_Metabolism Biodegradation_of_Xenobiotics Energy_Metabolism	METABOLIC	4283 9710 109	electron_transport oxidoreductase_activity succinate_dehydrogenase_activity	biological_process molecular_function	GO:0006118 GO:0016491 GO:0000104
1523426	38														pin_d7.unique			asp.pin.above2	asp.pin.whs.above2	6.45337	7.80928	9.10782	10.9817	8.57338	12.8095	7.20896	12.309	2.4772	2.16036		2.73733	4.50448	3.99729		KOG1515	Arylacetamide_deacetylase	Defense_mechanisms	CELLULAR_PROCESSES_AND_SIGNALING	3.1.1.-	Carboxylic_ester_hydrolases	2,4-Dichlorobenzoate_degradation Pentose_and_glucuronate_interconversions Butanoate_metabolism	Biodegradation_of_Xenobiotics Carbohydrate_Metabolism	METABOLIC	5830 9985 2994 9570 11033 11034 11035 11036	metabolic_process hydrolase_activity phospholipase_activity lipase_activity 1-oxa-2-oxocycloheptane_lactonase_activity sulfolactone_hydrolase_activity 3,4-dihydrocoumarin_hydrolase_activity butyrolactone_hydrolase_activity	biological_process molecular_function	GO:0008152 GO:0016787 GO:0004620 GO:0016298 GO:0018731 GO:0018732 GO:0018733 GO:0018734
60439	39																whs_d7.unique	asp.pin.above2	asp.pin.whs.above2	6.5779	7.00859	7.94022	10.274	9.54576	11.0598	8.49061	11.6357		2.8763		3.13917	3.96163	4.45014
1360465	39																whs_d7.unique	asp.pin.above2	asp.pin.whs.above2	5.97243	5.78878	8.9542	10.1562	8.75754	12.0484	8.05033	12.7201	2.9167	2.79927	2.02731	4.34022	6.14972	6.83143		KOG0254	Predicted_transporter_(major_facilitator_superfamily)	General_function_prediction_only	POORLY_CHARACTERIZED	5.3.1.4	L-arabinose_isomerase	Pentose_and_glucuronate_interconversions	Carbohydrate_Metabolism	METABOLIC	3546 4927 9321 9320 6356	transporter_activity transport integral_to_membrane membrane L-arabinose_isomerase_activity	molecular_function biological_process cellular_component	GO:0005215 GO:0006810 GO:0016021 GO:0016020 GO:0008733	yes
1390886	39								whs_d7.secreted								whs_d7.unique	asp.pin.above2	asp.pin.whs.above2	6.71417	7.50626	10.2152	10.2989	9.86432	10.6913	8.56103	11.1113	3.38275	3.14932	1.84139	2.74398	3.00138	3.41105	GH92										2290	catalytic_activity	molecular_function	GO:0003824	yes
1404940	39				asp_d7.secreted		pin_d7.secreted	whs_d3.secreted	whs_d7.secreted								whs_d7.unique	asp.pin.above2	asp.pin.whs.above2	7.09278	5.26429	9.99157	10.3689	7.65591	9.28437	8.21124	13.0083				4.18893	3.96472	6.68866	CBM1-GH3					3.2.1.21	Beta-glucosidase	Starch_and_sucrose_metabolism Cyanoamino_acid_metabolism Flavonoids,_stilbene_and_lignin_biosynthesis	Metabolism_of_Complex_Carbohydrates Metabolism_of_Other_Amino_Acids Biosynthesis_of_Secondary_Metabolites	METABOLIC	2933 3782 4143 13137 6082	hydrolase_activity,_hydrolyzing_O-glycosyl_compounds extracellular_region carbohydrate_metabolic_process cellulose_binding beta-glucosidase_activity	molecular_function cellular_component biological_process	GO:0004553 GO:0005576 GO:0005975 GO:0030248 GO:0008422	yes
1428914	39																whs_d7.unique	asp.pin.above2	asp.pin.whs.above2	7.68301	7.96097	10.2928	11.3966	7.96486	9.07667	10.9516	11.0627	2.53843		3.2897	3.36787		3.07721		KOG0254	Predicted_transporter_(major_facilitator_superfamily)	General_function_prediction_only	POORLY_CHARACTERIZED	5.3.1.4	L-arabinose_isomerase	Pentose_and_glucuronate_interconversions	Carbohydrate_Metabolism	METABOLIC	2196 3827 4504 19030 3546 4927 9321 6356	transcription_factor_activity intracellular regulation_of_transcription,_DNA-dependent sequence-specific_DNA_binding transporter_activity transport integral_to_membrane L-arabinose_isomerase_activity	molecular_function cellular_component biological_process	GO:0003700 GO:0005622 GO:0006355 GO:0043565 GO:0005215 GO:0006810 GO:0016021 GO:0008733
1449930	39																whs_d7.unique	asp.pin.above2	asp.pin.whs.above2	6.40305	7.58861	9.32648	10.7148	9.70977	10.1801	9.93061	11.0159	2.82366	3.42391	3.46467	3.05827	2.52092	3.33072		KOG1187	Serine/threonine_protein_kinase	Signal_transduction_mechanisms	CELLULAR_PROCESSES_AND_SIGNALING
1468081	39																whs_d7.unique	asp.pin.above2	asp.pin.whs.above2	6.83837	6.28171	10.7743	9.11247	9.86656	10.5659	8.48335	11.2203	3.70126	2.89643		2.67852	4.0106	4.56221															yes
1468768	39				asp_d7.secreted				whs_d7.secreted								whs_d7.unique	asp.pin.above2	asp.pin.whs.above2	5.18185	6.20547	6.34516	15.7277	8.17157	8.70387	6.5608	12.0388		2.90556		9.30101	2.48623	5.65558	AA2										2976 4283 5077 12251	peroxidase_activity electron_transport response_to_oxidative_stress heme_binding	molecular_function biological_process	GO:0004601 GO:0006118 GO:0006979 GO:0020037	yes
1481572	39																whs_d7.unique	asp.pin.above2	asp.pin.whs.above2	6.96108	7.55478	10.5382	10.7281	9.37959	9.87848	9.70832	10.7191	3.4652	2.34586	2.68387	2.81915	1.99865	2.78504		KOG1399	Flavin-containing_monooxygenase	Secondary_metabolites_biosynthesis,_transport_and_catabolism	METABOLISM	1.14.13.22	Cyclohexanone_monooxygenase	Caprolactam_degradation	Biodegradation_of_Xenobiotics	METABOLIC	10973	cyclohexanone_monooxygenase_activity	molecular_function	GO:0018667
796996	40																	asp.pin.whs.above2	asp.pin.whs.above2	7.15833	7.51923	10.6859	10.1416	9.42933	9.04373	9.73929	10.3981	3.35703	2.1888	2.48551	2.06796		2.28762
1357646	40																	asp.pin.whs.above2	asp.pin.whs.above2	6.32802	5.28925	9.78492	10.3443	10.2426	9.9157	6.84414	9.40505	3.28623	3.71791		4.52557	4.05633	3.72448		KOG2504	Monocarboxylate_transporter	Carbohydrate_transport_and_metabolism	METABOLISM						3546 4927 9321	transporter_activity transport integral_to_membrane	molecular_function biological_process cellular_component	GO:0005215 GO:0006810 GO:0016021
1358514	40																	asp.pin.whs.above2	asp.pin.whs.above2	4.52031	4.76702	9.21508	9.34056	8.93035	9.94483	8.46458	10.3065	4.61252	4.42554	3.87539	4.5551	5.15037	5.48492
1367487	40																	asp.pin.whs.above2	asp.pin.whs.above2	3.83213	5.18003	9.45783	10.7573	8.6185	9.72672	7.00265	11.6344	5.31696	4.68723	2.99956	5.19575	4.16797	5.99104	CE16														yes
1377613	40																	asp.pin.whs.above2	asp.pin.whs.above2	6.9021	6.33484	9.62085	10.6661	11.1173	10.0303	9.29221	10.3079	2.66393	4.15189	2.33647	4.16156	3.54178	3.75196
1401917	40																	asp.pin.whs.above2	asp.pin.whs.above2	5.71053	6.65294	7.99408	9.6747	10.0653	11.7587	8.89632	9.48916	2.33563	4.19126	3.10637	3.03465	4.93677	2.75748						4.1.2.-	Aldehyde-lyases	Lysine_degradation Sphingoglycolipid_metabolism Tyrosine_metabolism 1,4-Dichlorobenzene_degradation Fluorene_degradation Carbazole_degradation Pentose_and_glucuronate_interconversions Styrene_degradation Benzoate_degradation_via_hydroxylation	Amino_Acid_Metabolism Metabolism_of_Complex_Lipids Biodegradation_of_Xenobiotics Carbohydrate_Metabolism	METABOLIC	4851 10025 2290 6355 11102 19265 19327 19340	aromatic_compound_metabolic_process carbon-carbon_lyase_activity catalytic_activity L-allo-threonine_aldolase_activity 2,4-dihydroxyhept-2-ene-1,7-dioate_aldolase_activity hexulose-6-phosphate_synthase_activity 4-hydroxy-2-ketopimelate_aldolase_activity D-threonine_aldolase_activity	biological_process molecular_function	GO:0006725 GO:0016830 GO:0003824 GO:0008732 GO:0018802 GO:0043801 GO:0043863 GO:0043876	yes
1431096	40																	asp.pin.whs.above2	asp.pin.whs.above2	5.72609	4.94636	9.43526	10.0961	7.94056	8.91657	7.85878	12.3545	3.4933			4.80418	3.85781	7.04886	CBM1-X146_dist										2933 3782 4143 13137	hydrolase_activity,_hydrolyzing_O-glycosyl_compounds extracellular_region carbohydrate_metabolic_process cellulose_binding	molecular_function cellular_component biological_process	GO:0004553 GO:0005576 GO:0005975 GO:0030248	yes
1434718	40				asp_d7.secreted		pin_d7.secreted	whs_d3.secreted	whs_d7.secreted									asp.pin.whs.above2	asp.pin.whs.above2	6.54014	6.94081	11.7317	10.8098	8.67833	9.14027	8.45569	10.3833	4.95495			3.75646		3.4946	CBM1-GH5_5										2933 3782 4143 13137	hydrolase_activity,_hydrolyzing_O-glycosyl_compounds extracellular_region carbohydrate_metabolic_process cellulose_binding	molecular_function cellular_component biological_process	GO:0004553 GO:0005576 GO:0005975 GO:0030248	yes
1446087	40																	asp.pin.whs.above2	asp.pin.whs.above2	7.35214	7.40515	9.90176	9.79646	9.92871	9.77527	10.1359	10.3868	2.54458	2.55791	2.7662	2.36976	2.34412	2.95965		KOG0254	Predicted_transporter_(major_facilitator_superfamily)	General_function_prediction_only	POORLY_CHARACTERIZED	5.3.1.4	L-arabinose_isomerase	Pentose_and_glucuronate_interconversions	Carbohydrate_Metabolism	METABOLIC	3642 6276 9320 3546 4927 9321 6356	sugar:hydrogen_symporter_activity carbohydrate_transport membrane transporter_activity transport integral_to_membrane L-arabinose_isomerase_activity	molecular_function biological_process cellular_component	GO:0005351 GO:0008643 GO:0016020 GO:0005215 GO:0006810 GO:0016021 GO:0008733
1448351	40																	asp.pin.whs.above2	asp.pin.whs.above2	4.56517	7.24724	9.50064	9.88712	8.52827	10.1846	8.09809	10.8886	4.57387	3.77499	3.29965	2.91479	2.75672	3.43614
1449232	40																	asp.pin.whs.above2	asp.pin.whs.above2	6.00739	5.33968	10.285	10.0753	8.41387	9.25748	9.5669	10.695	4.11295	2.45881	3.46859	4.66765	3.79342	5.17415	GH1	KOG0626	Beta-glucosidase,_lactase_phlorizinhydrolase,_and_related_proteins	Carbohydrate_transport_and_metabolism	METABOLISM	3.2.1.21	Beta-glucosidase	Starch_and_sucrose_metabolism Cyanoamino_acid_metabolism Flavonoids,_stilbene_and_lignin_biosynthesis	Metabolism_of_Complex_Carbohydrates Metabolism_of_Other_Amino_Acids Biosynthesis_of_Secondary_Metabolites	METABOLIC	2933 4143 6082	hydrolase_activity,_hydrolyzing_O-glycosyl_compounds carbohydrate_metabolic_process beta-glucosidase_activity	molecular_function biological_process	GO:0004553 GO:0005975 GO:0008422
1449439	40																	asp.pin.whs.above2	asp.pin.whs.above2	5.01815	5.7251	9.44266	11.5104	8.66196	10.4636	8.68111	9.0189	4.1879	3.6495	3.46413	5.54672	4.66825	3.07855		KOG0156	Cytochrome_P450_CYP2_subfamily	Secondary_metabolites_biosynthesis,_transport_and_catabolism	METABOLISM	1.14.13.21	Flavonoid_3'-monooxygenase	Flavonoids,_stilbene_and_lignin_biosynthesis	Biosynthesis_of_Secondary_Metabolites	METABOLIC	2888 3721 4283 12251 9912	monooxygenase_activity iron_ion_binding electron_transport heme_binding flavonoid_3'-monooxygenase_activity	molecular_function biological_process	GO:0004497 GO:0005506 GO:0006118 GO:0020037 GO:0016711	yes
1456839	40																	asp.pin.whs.above2	asp.pin.whs.above2	6.09163	5.89063	10.2231	10.7257	9.27421	9.75303	9.00749	9.76418	4.09636	3.17577	2.89291	4.78124	3.84231	3.84766
1463698	40																	asp.pin.whs.above2	asp.pin.whs.above2	5.26638	5.3847	9.47359	11.3659	8.15843	9.13576	7.26989	10.1488	4.07184	2.86283	1.92239	5.91013	3.73872	4.61412		KOG0156	Cytochrome_P450_CYP2_subfamily	Secondary_metabolites_biosynthesis,_transport_and_catabolism	METABOLISM	1.14.14.1	Unspecific_monooxygenase	Tryptophan_metabolism Fatty_acid_metabolism gamma-Hexachlorocyclohexane_degradation	Amino_Acid_Metabolism Lipid_Metabolism Biodegradation_of_Xenobiotics	METABOLIC	2888 3721 4283 12251 23642	monooxygenase_activity iron_ion_binding electron_transport heme_binding unspecific_monooxygenase_activity	molecular_function biological_process	GO:0004497 GO:0005506 GO:0006118 GO:0020037 GO:0050381	yes
1465204	40																	asp.pin.whs.above2	asp.pin.whs.above2	5.73203	6.16143	9.17363	9.48127	8.6103	10.9059	8.08011	9.70228	3.41729	2.88085	2.34928	3.30758	4.71265	3.53229		KOG0254	Predicted_transporter_(major_facilitator_superfamily)	General_function_prediction_only	POORLY_CHARACTERIZED	5.3.1.4	L-arabinose_isomerase	Pentose_and_glucuronate_interconversions	Carbohydrate_Metabolism	METABOLIC	3642 6276 9320 3546 4927 9321 6356	sugar:hydrogen_symporter_activity carbohydrate_transport membrane transporter_activity transport integral_to_membrane L-arabinose_isomerase_activity	molecular_function biological_process cellular_component	GO:0005351 GO:0008643 GO:0016020 GO:0005215 GO:0006810 GO:0016021 GO:0008733
1470997	40																	asp.pin.whs.above2	asp.pin.whs.above2	7.17115	7.36371	9.78265	10.4588	8.84698	9.68216	9.72045	10.6753	2.54665	1.68034	2.47985	2.87334	2.1486	3.08928
360196	41																	asp.pin.whs.above2	asp.pin.whs.above2	7.21691	6.76021	10.291	10.5499	8.89007	9.78458	9.01356	9.32226	3.00012	1.78083	1.82933	3.68067	2.99188	2.49496															yes
598171	41																	asp.pin.whs.above2	asp.pin.whs.above2	5.90715	7.21491	8.96857	9.30872	9.84279	10.1411	9.84597	9.376	3.04793	3.94327	3.85124	2.02355	2.89746	2.09832
649823	41																	asp.pin.whs.above2	asp.pin.whs.above2	6.66849	6.30581	9.10653	9.13991	9.52997	10.4137	9.17877	8.64848	2.37707	2.94439	2.47192	2.73168	3.97404	2.24689		KOG4157	beta-1,6-N-acetylglucosaminyltransferase,_contains_WSC_domain	Carbohydrate_transport_and_metabolism Posttranslational_modification,_protein_turnover,_chaperones	METABOLISM CELLULAR_PROCESSES_AND_SIGNALING
1242928	41																	asp.pin.whs.above2	asp.pin.whs.above2	8.18981	5.81458	9.59152	9.95543	9.51734	9.86236	9.45372	9.84299				3.91886	3.85221	3.92304		KOG1778	CREB_binding_protein/P300_and_related_TAZ_Zn-finger_proteins	Transcription	INFORMATION_STORAGE_AND_PROCESSING
1359011	41																	asp.pin.whs.above2	asp.pin.whs.above2	6.25594	6.51474	9.71245	9.51156	9.99499	9.36519	9.11626	9.44368	3.33227	3.842	2.80453	2.98939	2.79235	2.82063		KOG0156	Cytochrome_P450_CYP2_subfamily	Secondary_metabolites_biosynthesis,_transport_and_catabolism	METABOLISM	1.14.14.1	Unspecific_monooxygenase	Tryptophan_metabolism Fatty_acid_metabolism gamma-Hexachlorocyclohexane_degradation	Amino_Acid_Metabolism Lipid_Metabolism Biodegradation_of_Xenobiotics	METABOLIC	2888 3721 4283 12251 23642	monooxygenase_activity iron_ion_binding electron_transport heme_binding unspecific_monooxygenase_activity	molecular_function biological_process	GO:0004497 GO:0005506 GO:0006118 GO:0020037 GO:0050381
1365110	41																	asp.pin.whs.above2	asp.pin.whs.above2	4.59125	6.73731	9.06931	9.3796	8.46564	9.42588	8.75193	10.1467	4.40459	3.77026	4.04884	2.5584	2.6137	3.33914											3727	protein_binding	molecular_function	GO:0005515
1368522	41							whs_d3.secreted	whs_d7.secreted									asp.pin.whs.above2	asp.pin.whs.above2	6.04309	6.48476	8.80675	9.93902	7.62831	7.16021	9.4452	11.4379	2.62866		3.56427	3.239		4.85436	AA9														yes
1372417	41																	asp.pin.whs.above2	asp.pin.whs.above2	7.16001	7.40528	9.8082	10.2932	8.82717	9.13319	8.88839	8.94997	2.54236		1.77988	2.7484
1430008	41																	asp.pin.whs.above2	asp.pin.whs.above2	4.89579	5.63041	9.49898	10.3763	7.75206	8.62563	8.34233	10.0084	4.55506	2.80607	3.41934	4.71784	2.97052	4.35448
1432837	41																	asp.pin.whs.above2	asp.pin.whs.above2	7.18436	7.56785	9.50047	9.87285	9.04829	9.13515	9.56472	9.697	2.31379	1.85639	2.38344	2.29487	1.5489	2.12322		KOG1516	Carboxylesterase_and_related_proteins	General_function_prediction_only	POORLY_CHARACTERIZED	3.1.1.1	Carboxylesterase				2533	carboxylesterase_activity	molecular_function	GO:0004091
1434549	41																	asp.pin.whs.above2	asp.pin.whs.above2	6.04401	6.48513	9.37535	9.1734	9.21684	9.10401	8.77766	9.1737	3.17905	3.02632	2.61323	2.29249	2.26852	2.2803		KOG1200	Mitochondrial/plastidial_beta-ketoacyl-ACP_reductase	Lipid_transport_and_metabolism	METABOLISM						5830 9710 2290 3708	metabolic_process oxidoreductase_activity catalytic_activity binding	biological_process molecular_function	GO:0008152 GO:0016491 GO:0003824 GO:0005488
1439507	41																	asp.pin.whs.above2	asp.pin.whs.above2	5.14727	6.45313	8.72724	8.85589	9.73935	10.4194	8.28937	9.492	3.4739	4.67382	2.9914	2.44508	3.85078	2.89886	GH35	KOG0496	Beta-galactosidase	Carbohydrate_transport_and_metabolism	METABOLISM	3.2.1.23	Beta-galactosidase	Glycosaminoglycan_degradation Galactose_metabolism N-Glycan_degradation Glycerolipid_metabolism Sphingoglycolipid_metabolism	Metabolism_of_Complex_Carbohydrates Carbohydrate_Metabolism Metabolism_of_Complex_Lipids	METABOLIC	2943 4143 6938	beta-galactosidase_activity carbohydrate_metabolic_process beta-galactosidase_complex	molecular_function biological_process cellular_component	GO:0004565 GO:0005975 GO:0009341	yes
1472192	41																	asp.pin.whs.above2	asp.pin.whs.above2	5.77324	5.52186	9.60391	10.3504	7.71387	8.75739	8.80339	9.07898	3.78423	1.95243	2.99271	4.71262	3.14738	3.46598
1475783	41																	asp.pin.whs.above2	asp.pin.whs.above2	5.13078	6.4215	9.22676	9.77997	9.28372	9.95351	9.01314	9.38417	3.93153	4.04329	3.71996	2.8922	3.0272	2.48884		KOG1216	von_Willebrand_factor_and_related_coagulation_proteins	Extracellular_structures Defense_mechanisms	CELLULAR_PROCESSES_AND_SIGNALING
609159	42																	asp.pin.whs.above2	pin.uniq.above2	6.69091	7.11513	8.7898	8.54375	9.43925	9.86226	8.96696	8.89915	2.15021	2.75564	2.22995	1.40355	2.70225	1.77675
695259	42																	asp.pin.whs.above2	pin.uniq.above2	6.36544	6.27991	9.07525	9.12859	9.24641	9.10066	8.38423	8.84851	2.66008	2.82876	1.96724	2.75557	2.77862	2.46731											3042 4614 9321 23872	protein-S-isoprenylcysteine_O-methyltransferase_activity C-terminal_protein_amino_acid_methylation integral_to_membrane delta14-sterol_reductase_activity	molecular_function biological_process cellular_component	GO:0004671 GO:0006481 GO:0016021 GO:0050613
1370942	42																	asp.pin.whs.above2	pin.uniq.above2	7.15434	7.55982	8.5375	8.36182	10.0973	10.0573	9.84939	8.65753		2.85888	2.61142		2.46461												3546 3708 4927	transporter_activity binding transport	molecular_function biological_process	GO:0005215 GO:0005488 GO:0006810
1392983	42																	asp.pin.whs.above2	pin.uniq.above2	7.1297	7.19521	9.08527	7.81452	9.20481	9.54577	9.69519	9.00979	1.99884	2.05086	2.52893		2.29236	1.7911															yes
1410632	42																	asp.pin.whs.above2	pin.uniq.above2	6.69921	7.15788	8.73319	9.04996	8.9796	9.19885	9.35031	8.94448	2.02485	2.26306	2.67329	1.86973	2.00911	1.78191		KOG1804	RNA_helicase	RNA_processing_and_modification	INFORMATION_STORAGE_AND_PROCESSING	3.6.1.-	In_phosphorous-containing_anhydrides	Starch_and_sucrose_metabolism Folate_biosynthesis	Metabolism_of_Complex_Carbohydrates Metabolism_of_Cofactors_and_Vitamins	METABOLIC	2175 3827 5939 611 3147 6073 6379 6416 6447 9684 11455 11456 18631	nucleic_acid_binding intracellular zinc_ion_binding diacylglycerol_pyrophosphate_phosphatase_activity thiamin-pyrophosphatase_activity 8-oxo-7,8-dihydroguanine_triphosphatase_activity UDP-2,3-diacylglucosamine_hydrolase_activity bis(5'-nucleosyl)-tetraphosphatase_activity dATP_pyrophosphohydrolase_activity pyrophosphatase_activity dihydroneopterin_monophosphate_phosphatase_activity dihydroneopter…	molecular_function cellular_component	GO:0003676 GO:0005622 GO:0008270 GO:0000810 GO:0004787 GO:0008413 GO:0008758 GO:0008796 GO:0008828 GO:0016462 GO:0019176 GO:0019177 GO:0043141
1432838	42																	asp.pin.whs.above2	pin.uniq.above2	7.45737	6.38755	9.36061	8.40613	9.44395	9.5446	8.92117	8.507	1.85546	1.93601	1.49089	1.8052	2.93428	1.91813		KOG0254	Predicted_transporter_(major_facilitator_superfamily)	General_function_prediction_only	POORLY_CHARACTERIZED	5.3.1.4	L-arabinose_isomerase	Pentose_and_glucuronate_interconversions	Carbohydrate_Metabolism	METABOLIC	3642 6276 9320 3546 4927 9321 6356	sugar:hydrogen_symporter_activity carbohydrate_transport membrane transporter_activity transport integral_to_membrane L-arabinose_isomerase_activity	molecular_function biological_process cellular_component	GO:0005351 GO:0008643 GO:0016020 GO:0005215 GO:0006810 GO:0016021 GO:0008733	yes
1439343	42																	asp.pin.whs.above2	pin.uniq.above2	6.3449	6.80245	8.84607	8.6173	8.64112	9.09235	8.80679	8.80113	2.49016	2.26992	2.43217	1.71637	2.18852	1.90167		KOG0272	U4/U6_small_nuclear_ribonucleoprotein_Prp4_(contains_WD40_repeats)	RNA_processing_and_modification	INFORMATION_STORAGE_AND_PROCESSING
1462467	42																	asp.pin.whs.above2	pin.uniq.above2	6.6011	7.1959	8.59864	8.84259	9.09453	9.62473	8.86628	8.83396	2.01321	2.46408	2.24925	1.63324	2.41806	1.62189	GH51					3.2.1.55	Alpha-L-arabinofuranosidase	Nucleotide_sugars_metabolism	Nucleotide_Metabolism	METABOLIC	20812 20990	L-arabinose_metabolic_process alpha-N-arabinofuranosidase_activity	biological_process molecular_function	GO:0046373 GO:0046556
1466796	42																	asp.pin.whs.above2	pin.uniq.above2	7.62869	7.16953	10.1129	9.6002	8.54949	8.48647	9.08688	8.64894	2.41958			2.25684
1470339	42																	asp.pin.whs.above2	pin.uniq.above2	6.31125	6.6583	9.97106	9.41815	9.29946	8.17824	8.74979	9.15322	3.60182	3.00127	2.40721	2.76937	1.48594	2.42872
722587	43																			5.95103	6.19818	8.51882	8.57748	8.35415	8.58452	8.58118	8.087	2.48527	2.34659	2.54934	1.97731	1.98253
734985	43																			7.49232	7.95541	9.35407	8.98982	9.782	8.9725	8.54666	7.76172	1.85305	2.27556	1.05462	1.03155	1.04654
796235	43																			7.77085	7.80914	8.53517	8.14342	9.70646	8.84075	9.22199	7.56985		1.94779	1.44396					KOG1187	Serine/threonine_protein_kinase	Signal_transduction_mechanisms	CELLULAR_PROCESSES_AND_SIGNALING	2.7.7.6	DNA-directed_RNA_polymerase	__RNA_polymerase Purine_metabolism Pyrimidine_metabolism	TRANSCRIPTION Nucleotide_Metabolism	REGULATORY METABOLIC	2356 2357 2358 2359 16888	DNA-directed_RNA_polymerase_activity DNA-directed_RNA_polymerase_I_activity DNA-directed_RNA_polymerase_II_activity DNA-directed_RNA_polymerase_III_activity RNA_polymerase_activity	molecular_function	GO:0003899 GO:0003900 GO:0003901 GO:0003902 GO:0034062
928755	43																			7.62391	7.79507	8.95568	8.77322	9.75756	8.66647	8.32753	7.84639	1.32196	2.1261		0.973236	0.928488
1366208	43																			7.64337	7.8592	8.99331	7.94913	9.31834	8.249	8.89886	8.13819								KOG1515	Arylacetamide_deacetylase	Defense_mechanisms	CELLULAR_PROCESSES_AND_SIGNALING	3.1.1.-	Carboxylic_ester_hydrolases	2,4-Dichlorobenzoate_degradation Pentose_and_glucuronate_interconversions Butanoate_metabolism	Biodegradation_of_Xenobiotics Carbohydrate_Metabolism	METABOLIC	5830 9985 2994 9570 11033 11034 11035 11036	metabolic_process hydrolase_activity phospholipase_activity lipase_activity 1-oxa-2-oxocycloheptane_lactonase_activity sulfolactone_hydrolase_activity 3,4-dihydrocoumarin_hydrolase_activity butyrolactone_hydrolase_activity	biological_process molecular_function	GO:0008152 GO:0016787 GO:0004620 GO:0016298 GO:0018731 GO:0018732 GO:0018733 GO:0018734
1372964	43																			6.64503	7.2131	9.09484	8.38466	8.68373	8.44046	8.20273	8.3711	2.45116	2.05236	1.56024	1.17548	1.22543	1.1576		KOG2533	Permease_of_the_major_facilitator_superfamily	Carbohydrate_transport_and_metabolism	METABOLISM						3546 4927 9321	transporter_activity transport integral_to_membrane	molecular_function biological_process cellular_component	GO:0005215 GO:0006810 GO:0016021
1378223	43																			7.17613	7.68541	8.55868	8.79588	8.6753	9.21504	9.84283	8.18711	1.38511	1.47002	2.62597		1.38927
1433043	43																			5.55291	8.77298	8.96416	7.62606	9.56085	8.32023	8.4928	9.06503	3.15373	3.70965	2.72577																		yes
1434425	43																			7.10115	7.12783	8.21009	7.98068	8.92067	8.33433	9.13094	8.40849	1.10732	1.82082	2.01299		1.19823	1.27203		KOG1869	Splicing_coactivator_SRm160/300,_subunit_SRm300	RNA_processing_and_modification	INFORMATION_STORAGE_AND_PROCESSING
1436852	43																			5.73255	6.34712	8.94812	8.42285	8.68586	8.88348	9.07743	8.10602	3.19488	2.92722	3.32457	2.07802	2.5564	1.76228
1440549	43																			5.66882	6.76008	9.23461	9.00153	8.8879	7.93292	8.72866	7.90329	3.46245	3.11238	3.0321	2.14096																	yes
1443922	43																			6.58915	8.15124	9.63295	9.29353	9.14718	8.34122	7.46138	7.63567	3.03944	2.47811						KOG0133	Deoxyribodipyrimidine_photolyase/cryptochrome	Signal_transduction_mechanisms Replication,_recombination_and_repair	CELLULAR_PROCESSES_AND_SIGNALING INFORMATION_STORAGE_AND_PROCESSING	4.1.99.3	Deoxyribodipyrimidine_photolyase				2368 4440 2360	DNA_photolyase_activity DNA_repair deoxyribodipyrimidine_photo-lyase_activity	molecular_function biological_process	GO:0003913 GO:0006281 GO:0003904
1449540	43																			7.52603	7.60804	8.74885	8.22507	9.14394	8.78237	8.3863	8.35386	1.22533	1.63646			1.17625			KOG2722	Predicted_membrane_protein	Function_unknown	POORLY_CHARACTERIZED						9321	integral_to_membrane	cellular_component	GO:0016021	yes
1452204	43																			7.20365	7.81157	8.75399	8.48586	8.26496	8.6568	9.42683	8.34213	1.54859	1.07616	2.20369														4639 5909 5939	proteolysis metallopeptidase_activity zinc_ion_binding	biological_process molecular_function	GO:0006508 GO:0008237 GO:0008270	yes
1469313	43																			6.72174	6.94433	8.90874	9.15739	7.45977	8.22847	9.96595	8.42082	2.13449		3.35574	2.18813
1481102	43																			8.53572	6.20893	9.22464	8.61786	7.92298	7.90971	9.2836	8.32496				2.40582	1.81791	2.13567											2290 3708 5830	catalytic_activity binding metabolic_process	molecular_function biological_process	GO:0003824 GO:0005488 GO:0008152	yes
909638	44																			7.18571	7.80736	8.81294	8.25713	9.22465	8.56448	8.15412	6.93441	1.61154	2.02596
1362943	44																			7.08577	7.61337	7.88112	7.54759	8.54582	6.75598	9.5128	7.61025		1.4453	2.37702					KOG0156	Cytochrome_P450_CYP2_subfamily	Secondary_metabolites_biosynthesis,_transport_and_catabolism	METABOLISM	1.14.14.1	Unspecific_monooxygenase	Tryptophan_metabolism Fatty_acid_metabolism gamma-Hexachlorocyclohexane_degradation	Amino_Acid_Metabolism Lipid_Metabolism Biodegradation_of_Xenobiotics	METABOLIC	2888 3721 4283 12251 23642	monooxygenase_activity iron_ion_binding electron_transport heme_binding unspecific_monooxygenase_activity	molecular_function biological_process	GO:0004497 GO:0005506 GO:0006118 GO:0020037 GO:0050381
1365351	44																			7.25147	6.59742	8.24187	7.92201	8.98798	7.89717	7.81928	7.72652		1.69784															3284 5270 9321 3285 9320	mating-type_factor_pheromone_receptor_activity G-protein_coupled_receptor_protein_signaling_pathway integral_to_membrane mating-type_a-factor_pheromone_receptor_activity membrane	molecular_function biological_process cellular_component	GO:0004932 GO:0007186 GO:0016021 GO:0004933 GO:0016020
1370120	44																			7.75036	7.51758	8.60131	7.53478	8.93191	7.70385	8.57223	7.63184	0.844816	1.1695	0.814911				AA3_2	KOG1238	Glucose_dehydrogenase/choline_dehydrogenase/mandelonitrile_lyase_(GMC_oxidoreductase_family)	General_function_prediction_only	POORLY_CHARACTERIZED	1.1.99.1	Choline_dehydrogenase	Glycine,_serine_and_threonine_metabolism	Amino_Acid_Metabolism	METABOLIC	9821 23919 4234 6431	oxidoreductase_activity,_acting_on_CH-OH_group_of_donors FAD_binding alcohol_metabolic_process choline_dehydrogenase_activity	molecular_function biological_process	GO:0016614 GO:0050660 GO:0006066 GO:0008812	yes
1392654	44																			6.36412	6.55513	8.16784	8.41658	8.05492	7.87329	9.55327	7.69278	1.79052	1.67265	3.15118	1.91068	1.3319	1.13032		KOG1178	Non-ribosomal_peptide_synthetase/alpha-aminoadipate_reductase_and_related_enzymes	Secondary_metabolites_biosynthesis,_transport_and_catabolism	METABOLISM						2290 5830 22441 3708	catalytic_activity metabolic_process cofactor_binding binding	molecular_function biological_process	GO:0003824 GO:0008152 GO:0048037 GO:0005488
1428718	44																			6.96014	6.53912	8.48946	8.02286	8.163	8.31167	8.86699	7.58647	1.5074	1.19521	1.87874	1.42785	1.80264			KOG1549	Cysteine_desulfurase_NFS1	Amino_acid_transport_and_metabolism	METABOLISM						5830	metabolic_process	biological_process	GO:0008152
1443011	44																			6.57828	7.34173	8.45449	6.96855	8.50216	8.49843	8.63597	7.67916	1.79566	1.85603	1.98434					KOG4476	Gluconate_transport-inducing_protein	Signal_transduction_mechanisms Carbohydrate_transport_and_metabolism	CELLULAR_PROCESSES_AND_SIGNALING METABOLISM
1445553	44																			7.01372	6.92718	8.45658	8.3164	8.71059	8.58095	8.23898	7.51829	1.43817	1.73422			1.64185
1457733	44																			6.13363	6.82044	8.12081	8.15637	8.64688	9.08943	8.65474	7.43636	2.05009	2.4622	2.45447		2.19672			KOG0271	Notchless-like_WD40_repeat-containing_protein	Function_unknown	POORLY_CHARACTERIZED
1467501	44																			6.6731	7.12098	8.9617	8.09166	8.26939	7.53906	8.6809	7.67216	2.28228	1.59265	2.00648					KOG0156	Cytochrome_P450_CYP2_subfamily	Secondary_metabolites_biosynthesis,_transport_and_catabolism	METABOLISM	1.14.99.9	Steroid_17-alpha-monooxygenase	C21-Steroid_hormone_metabolism	Lipid_Metabolism	METABOLIC	2888 3721 4283 12251 2899	monooxygenase_activity iron_ion_binding electron_transport heme_binding steroid_17-alpha-monooxygenase_activity	molecular_function biological_process	GO:0004497 GO:0005506 GO:0006118 GO:0020037 GO:0004508
1471050	44																			6.81709	6.57041	7.83875	7.54362	9.26547	8.29884	8.18699	7.98291		2.45887	1.36427		1.69752	1.39536
1471421	44																			6.84545	6.90059	8.6938	8.37403	8.91879	8.10729	8.94354	6.93953	1.82819	2.13144	2.13658	1.44905				KOG1286	Amino_acid_transporters	Amino_acid_transport_and_metabolism	METABOLISM						4977 8535 9320 9321 4927	amino_acid_transport amino_acid_transmembrane_transporter_activity membrane integral_to_membrane transport	biological_process molecular_function cellular_component	GO:0006865 GO:0015171 GO:0016020 GO:0016021 GO:0006810
1490075	44																			7.84224	7.23203	7.88631	7.14728	8.41574	7.90401	9.18397	7.4795								KOG2598	Phosphomethylpyrimidine_kinase	Coenzyme_transport_and_metabolism Transcription	METABOLISM INFORMATION_STORAGE_AND_PROCESSING						2815 6833 3149	hydroxyethylthiazole_kinase_activity thiamin_biosynthetic_process thiamin-phosphate_diphosphorylase_activity	molecular_function biological_process	GO:0004417 GO:0009228 GO:0004789
263902	45																			7.86976	5.27501	7.52419	6.89906	9.12974	9.05676	8.76123	6.35345					3.59202			KOG0023	Alcohol_dehydrogenase,_class_V	Secondary_metabolites_biosynthesis,_transport_and_catabolism	METABOLISM	1.1.1.2	Alcohol_dehydrogenase_(NADP+)	Caprolactam_degradation Glycerolipid_metabolism Pentose_and_glucuronate_interconversions Glycolysis_/_Gluconeogenesis	Biodegradation_of_Xenobiotics Metabolism_of_Complex_Lipids Carbohydrate_Metabolism	METABOLIC	5939 9710 9823 22441 2290 3708 5830 5788	zinc_ion_binding oxidoreductase_activity oxidoreductase_activity,_acting_on_the_CH-OH_group_of_donors,_NAD_or_NADP_as_acceptor cofactor_binding catalytic_activity binding metabolic_process alcohol_dehydrogenase_(NADP+)_activity	molecular_function biological_process	GO:0008270 GO:0016491 GO:0016616 GO:0048037 GO:0003824 GO:0005488 GO:0008152 GO:0008106
543461	45																			7.41932	6.24114	7.84036	7.75166	8.04451	7.43935	8.06817	6.49481
1181830	45																			6.37868	6.23542	8.41524	7.78825	8.19963	7.56511	8.28971	7.07307	2.02963	1.80912	1.91403	1.63074	1.31871			KOG0553	TPR_repeat-containing_protein	General_function_prediction_only	POORLY_CHARACTERIZED
1228498	45																			5.84424	7.05832	8.66204	6.00638	9.73042	7.31311	7.08844	6.52654	2.64669	3.74004
1288894	45																			6.20112	6.934	8.47035	7.25137	8.74719	8.51013	7.59441	7.01374	2.24665	2.54707	1.37348		1.5327
1359445	45																			6.67048	6.48604	7.84543	6.94833	8.14785	7.44849	8.49389	7.58094	1.17496	1.50782	1.8241		0.958535	1.10416		KOG1468	Predicted_translation_initiation_factor_related_to_eIF-2B_alpha/beta/delta_subunits_(CIG2/IDI2)	Translation,_ribosomal_structure_and_biogenesis	INFORMATION_STORAGE_AND_PROCESSING						19375 19387	cellular_metabolic_process cellular_biosynthetic_process	biological_process	GO:0044237 GO:0044249
1434275	45																			6.37688	6.55675	8.35454	7.67859	7.65217	8.58708	9.04368	7.15912	1.97574	1.286	2.66537		1.9929		AA3_2	KOG1238	Glucose_dehydrogenase/choline_dehydrogenase/mandelonitrile_lyase_(GMC_oxidoreductase_family)	General_function_prediction_only	POORLY_CHARACTERIZED	1.1.99.1	Choline_dehydrogenase	Glycine,_serine_and_threonine_metabolism	Amino_Acid_Metabolism	METABOLIC	9821 23919 4234 6431	oxidoreductase_activity,_acting_on_CH-OH_group_of_donors FAD_binding alcohol_metabolic_process choline_dehydrogenase_activity	molecular_function biological_process	GO:0016614 GO:0050660 GO:0006066 GO:0008812
1436691	45																			7.19635	6.59322	8.10211	7.23121	7.41923	6.86882	8.77653	7.07618	0.912515		1.58346
1437225	45																			5.90972	6.58511	8.65878	7.38036	9.19738	7.74157	8.10421	6.54271	2.63905	3.15976	2.12124
1439740	45																			6.5961	6.11788	8.47981	8.24527	7.93302	7.19645	8.30747	7.9191	1.87171	1.32651	1.7049	2.12929	1.20798	1.77535											4143 10005 2290	carbohydrate_metabolic_process hydrolase_activity,_acting_on_carbon-nitrogen_(but_not_peptide)_bonds catalytic_activity	biological_process molecular_function	GO:0005975 GO:0016810 GO:0003824
1447751	45																			6.25002	6.53136	8.77399	8.15791	8.66148	7.12802	7.89334	7.15223	2.46358	2.37933	1.78877					KOG1209	1-Acyl_dihydroxyacetone_phosphate_reductase_and_related_dehydrogenases	Secondary_metabolites_biosynthesis,_transport_and_catabolism	METABOLISM	1.1.1.101	Acylglycerone-phosphate_reductase				5830 9710 2290 3708 141	metabolic_process oxidoreductase_activity catalytic_activity binding acylglycerone-phosphate_reductase_activity	biological_process molecular_function	GO:0008152 GO:0016491 GO:0003824 GO:0005488 GO:0000140
1459264	45																			6.76377	7.1678	8.64003	7.75656	8.49517	7.62076	8.23798	7.1169	1.87919	1.76526	1.48134
1465679	45																			7.18488	5.39416	8.85955	7.92095	8.24908	7.34126	7.79029	7.90023	1.69219			2.42544	1.87761	2.42605		KOG2182	Hydrolytic_enzymes_of_the_alpha/beta_hydrolase_fold	Posttranslational_modification,_protein_turnover,_chaperones General_function_prediction_only	CELLULAR_PROCESSES_AND_SIGNALING POORLY_CHARACTERIZED	3.4.-.-	Acting_on_peptide_bonds_(peptide_hydrolases)	Biotin_metabolism Lysine_degradation	Metabolism_of_Cofactors_and_Vitamins Amino_Acid_Metabolism	METABOLIC	4639 5908 5906	proteolysis serine-type_peptidase_activity cysteine-type_peptidase_activity	biological_process molecular_function	GO:0006508 GO:0008236 GO:0008234
757596	46																	asp.pin.whs.above2		5.46892	6.259	8.14376	7.75444	8.25826	7.07913	8.39532	7.72445	2.59711	2.69711	2.81882	1.4459
1435846	46																	asp.pin.whs.above2		6.02206	7.30338	9.10641	6.82508	7.21277	6.1739	8.12998	7.0427	3.01476		2.05303					KOG0725	Reductases_with_broad_range_of_substrate_specificities	General_function_prediction_only	POORLY_CHARACTERIZED	1.1.1.100	3-oxoacyl-[acyl-carrier_protein]_reductase	Fatty_acid_biosynthesis_(path_1)	Lipid_Metabolism	METABOLIC	5830 9710 2290 3708 2723	metabolic_process oxidoreductase_activity catalytic_activity binding 3-oxoacyl-[acyl-carrier-protein]_reductase_activity	biological_process molecular_function	GO:0008152 GO:0016491 GO:0003824 GO:0005488 GO:0004316
1435985	46																	asp.pin.whs.above2		5.04238	5.59228	8.25504	6.90286	7.74225	6.40513	7.95666	6.1982	3.11352	2.67118	2.82132
1436732	46																	asp.pin.whs.above2		5.54164	4.61976	6.87785	7.14639	8.62497	5.82436	8.86537	6.09079		3.04143	3.30528	2.54116
1464131	46																	asp.pin.whs.above2		5.46181	5.97734	8.18286	7.70869	7.92217	7.05464	7.96923	7.69123	2.69972	2.45463	2.51502	1.67774		1.65893											3045 3736 4602	protein_serine/threonine_kinase_activity ATP_binding protein_amino_acid_phosphorylation	molecular_function biological_process	GO:0004674 GO:0005524 GO:0006468
9658	47																	asp.pin.whs.above2		4.22668	4.50473	7.98515	7.82514	7.03146	6.63283	7.91764	6.23497	3.75174	2.74118	3.64213	3.29629	2.07188	1.69063
441896	47																	asp.pin.whs.above2		5.3639	5.04737	7.89693	7.91484	7.37527	6.97672	8.0407	7.85369	2.52682	2.01132	2.66313	2.8556	2.09437	2.78419		KOG2262	Sexual_differentiation_process_protein_ISP4	Signal_transduction_mechanisms	CELLULAR_PROCESSES_AND_SIGNALING
1222790	47																	asp.pin.whs.above2		5.51324	4.08484	7.72808	6.55014	8.19701	6.57512	8.40969	6.2123	2.20629	2.67295	2.78761																		yes
1362569	47																	asp.pin.whs.above2		4.5807	5.01561	7.36444	7.82202	8.26258	7.46494	8.0919	6.51893	2.66638	3.58445	3.3862	2.78686	2.39572	1.46893
1365734	47																	asp.pin.whs.above2		4.55282	4.66268	8.31869	6.56031	7.64896	6.57627	7.11735	6.29679	3.71622	3.05159	2.52492	1.90585	1.9425	1.66631		KOG4499	Ca2+-binding_protein_Regucalcin/SMP30	Inorganic_ion_transport_and_metabolism Signal_transduction_mechanisms	METABOLISM CELLULAR_PROCESSES_AND_SIGNALING	3.1.1.17	Gluconolactonase	Caprolactam_degradation Ascorbate_and_aldarate_metabolism Pentose_phosphate_pathway	Biodegradation_of_Xenobiotics Carbohydrate_Metabolism	METABOLIC	2747	gluconolactonase_activity	molecular_function	GO:0004341
1367513	47																	asp.pin.whs.above2		4.52471	5.58986	8.51037	7.52735	8.16815	7.23638	8.099	6.90073	3.8988	3.61544	3.49823	1.71334
1377170	47																	asp.pin.whs.above2		4.7286	5.5773	8.57905	7.52835	6.69677	7.85771	8.43941	7.74594	3.81483	1.95246	3.71169	1.93357	2.28274	2.16497		KOG2614	Kynurenine_3-monooxygenase_and_related_flavoprotein_monooxygenases	Energy_production_and_conversion General_function_prediction_only	METABOLISM POORLY_CHARACTERIZED	1.14.13.1	Salicylate_1-monooxygenase	Fluorene_degradation Nitorobenzene_degradation	Biodegradation_of_Xenobiotics	METABOLIC	2888 4283 4851 5830 9710 10964	monooxygenase_activity electron_transport aromatic_compound_metabolic_process metabolic_process oxidoreductase_activity salicylate_1-monooxygenase_activity	molecular_function biological_process	GO:0004497 GO:0006118 GO:0006725 GO:0008152 GO:0016491 GO:0018658
1427917	47																	asp.pin.whs.above2		3.84994	5.41862	8.01101	7.03337	7.62082	7.6529	8.46632	5.63729	3.74695	3.63202	4.09402
1436879	47																	asp.pin.whs.above2		4.19192	4.57752	7.96648	6.85508	8.24818	7.16034	7.67851	6.41722	3.65564	3.92176	3.3735	1.96217	2.29898
1450205	47																	asp.pin.whs.above2		5.37509	5.56818	8.48528	7.69677	6.90804	8.508	8.61508	8.22393	3.07857	1.63685	3.20629	2.10405	2.94719	2.62496		KOG2614	Kynurenine_3-monooxygenase_and_related_flavoprotein_monooxygenases	Energy_production_and_conversion General_function_prediction_only	METABOLISM POORLY_CHARACTERIZED	1.14.13.1	Salicylate_1-monooxygenase	Fluorene_degradation Nitorobenzene_degradation	Biodegradation_of_Xenobiotics	METABOLIC	5830 9710 10964	metabolic_process oxidoreductase_activity salicylate_1-monooxygenase_activity	biological_process molecular_function	GO:0008152 GO:0016491 GO:0018658
1459070	47																	asp.pin.whs.above2		4.93465	5.89857	8.58074	7.37597	8.65427	7.40718	8.74805	6.90592	3.59154	3.62772	3.72553														3708	binding	molecular_function	GO:0005488
1479841	47																	asp.pin.whs.above2		5.84585	4.54742	9.15843	8.3402	6.95266	8.22123	7.37194	7.13092	3.26241			3.6432	3.55816	2.47122		KOG2533	Permease_of_the_major_facilitator_superfamily	Carbohydrate_transport_and_metabolism	METABOLISM						3546 4927 9321	transporter_activity transport integral_to_membrane	molecular_function biological_process cellular_component	GO:0005215 GO:0006810 GO:0016021
488736	48																	asp.pin.whs.above2	asp.pin.above2	5.23481	5.4133	8.36583	8.21548	8.21583	8.06978	8.67995	8.11552	3.03819	2.9946	3.36037	2.79268	2.57122	2.60079
943815	48																	asp.pin.whs.above2	asp.pin.above2	4.07928	4.97864	8.16378	7.42357	7.3247	7.56306	8.54376	6.64604	3.99696	3.2472	4.36269	2.28398	2.42427												281 10024	magnesium_ion_binding lyase_activity	molecular_function	GO:0000287 GO:0016829
1149518	48																	asp.pin.whs.above2	asp.pin.above2	3.27928	4.04592	7.64375	8.4411	7.3506	8.98212	7.72174	8.64426	4.31541	4.04791	4.39234	4.21048	4.72778	4.40393											2290	catalytic_activity	molecular_function	GO:0003824
1261180	48																	asp.pin.whs.above2	asp.pin.above2	3.07024	5.40879	8.0794	8.00776	7.28451	7.29949	7.84196	7.36876	4.90283	4.15251	4.68228	2.44815	1.85724	1.8542
1261580	48																	asp.pin.whs.above2	asp.pin.above2	3.80739	5.02076	7.83933	7.49608	7.79914	6.90258	8.3159	7.26278	3.8803	3.91932	4.36238	2.49774		2.02479
1413494	48																	asp.pin.whs.above2	asp.pin.above2	3.82102	4.27063	8.01513	7.82627	8.64251	9.51587	7.99353	7.17932	4.02849	4.61547	4.05672	3.4281	4.84738	2.58044											162 3172 3736 3930 4556 4561	nucleotide_binding aminoacyl-tRNA_ligase_activity ATP_binding cytoplasm translation tRNA_aminoacylation_for_protein_translation	molecular_function cellular_component biological_process	GO:0000166 GO:0004812 GO:0005524 GO:0005737 GO:0006412 GO:0006418	yes
1430982	48																	asp.pin.whs.above2	asp.pin.above2	4.75856	4.93027	8.22029	8.2168	8.5476	9.92514	9.16542	6.35597	3.37477	3.854	4.22843	3.17506	4.89287			KOG2533	Permease_of_the_major_facilitator_superfamily	Carbohydrate_transport_and_metabolism	METABOLISM						3546 4927 9321	transporter_activity transport integral_to_membrane	molecular_function biological_process cellular_component	GO:0005215 GO:0006810 GO:0016021
1437554	48																	asp.pin.whs.above2	asp.pin.above2	5.35584	4.53535	8.55113	8.00742	7.41766	7.96146	7.97187	8.4502	3.06945	2.06266	2.51124	2.85277	2.81725	3.28011
1439257	48																	asp.pin.whs.above2	asp.pin.above2	3.73178	3.43698	8.29766	7.2992	8.08863	6.84357	8.88399	6.44013	4.43286	4.2325	5.02646	3.47243	2.95237	2.56554
1451345	48																	asp.pin.whs.above2	asp.pin.above2	3.77869	3.71944	8.07798	7.66589	7.70342	6.2515	7.58343	7.31066	4.17929	3.9173	3.6872	3.79609	2.39511	3.55838		KOG0700	Protein_phosphatase_2C/pyruvate_dehydrogenase_(lipoamide)_phosphatase	Signal_transduction_mechanisms	CELLULAR_PROCESSES_AND_SIGNALING	3.1.3.16	Serine/threonine_specific_protein_phosphatase				2290 3087 3089 3090 4132 6080 6240 10186 10187 10190	catalytic_activity phosphoprotein_phosphatase_activity calcium-dependent_protein_serine/threonine_phosphatase_activity magnesium-dependent_protein_serine/threonine_phosphatase_activity magnesium-dependent_protein_serine/threonine_phosphatase_complex CTD_phosphatase_activity calcium-dependent_protein_serine/threonine_phosphatase_regulator_activity myosin_phosphatase_activity myosin_phosphatase_reg…	molecular_function cellular_component	GO:0003824 GO:0004721 GO:0004723 GO:0004724 GO:0005963 GO:0008420 GO:0008597 GO:0017018 GO:0017020 GO:0017023
1460350	48																	asp.pin.whs.above2	asp.pin.above2	3.19343	4.3325	8.14552	7.28256	8.54803	7.11051	8.05196	6.20891	4.75612	5.14334	4.6872	2.81245	2.5365
1460559	48																	asp.pin.whs.above2	asp.pin.above2	3.84899	5.56888	7.64535	8.16032	7.62963	8.78608	9.02002	8.43707	3.5633	3.53081	4.86339	2.20284	2.68499	2.39363		KOG3544	Collagens_(type_IV_and_type_XIII),_and_related_proteins	Extracellular_structures	CELLULAR_PROCESSES_AND_SIGNALING
1462030	48																	asp.pin.whs.above2	asp.pin.above2	3.86362	4.5285	8.62176	7.47987	8.67909	8.45036	8.03344	6.15839	4.66788	4.70688	4.10449	3.00898	3.84121	1.6661
1465600	48																	asp.pin.whs.above2	asp.pin.above2	4.25085	5.94711	8.10623	7.57748	7.89967	8.51356	8.72212	7.26317	3.76752	3.55732	4.35305		2.49283			KOG0157	Cytochrome_P450_CYP4/CYP19/CYP26_subfamilies	Lipid_transport_and_metabolism Secondary_metabolites_biosynthesis,_transport_and_catabolism	METABOLISM	1.14.14.1	Unspecific_monooxygenase	Tryptophan_metabolism Fatty_acid_metabolism gamma-Hexachlorocyclohexane_degradation	Amino_Acid_Metabolism Lipid_Metabolism Biodegradation_of_Xenobiotics	METABOLIC	2888 3721 4283 12251 23642	monooxygenase_activity iron_ion_binding electron_transport heme_binding unspecific_monooxygenase_activity	molecular_function biological_process	GO:0004497 GO:0005506 GO:0006118 GO:0020037 GO:0050381	yes
1466783	48																	asp.pin.whs.above2	asp.pin.above2	3.10235	3.69297	5.94377	6.25262	10.3516	5.70077	10.4646	7.37519	2.69028	7.04847	7.03325	2.58635	2.07527	3.59162											5053 9321	response_to_stress integral_to_membrane	biological_process cellular_component	GO:0006950 GO:0016021
1469252	48																	asp.pin.whs.above2	asp.pin.above2	4.3744	4.87875	8.20189	7.05526	8.91553	7.64659	8.23964	6.20097	3.75186	4.41662	3.76906	2.20162	2.7867												3727	protein_binding	molecular_function	GO:0005515
1471613	48																	asp.pin.whs.above2	asp.pin.above2	5.15332	4.69223	8.01877	8.49789	7.78185	7.62933	8.02811	8.33642	2.72601	2.99812	2.66523	3.59238	2.66363	3.35083		KOG0143	Iron/ascorbate_family_oxidoreductases	General_function_prediction_only Secondary_metabolites_biosynthesis,_transport_and_catabolism	POORLY_CHARACTERIZED METABOLISM	1.14.11.13	Gibberellin_2-beta-dioxygenase				3721 9710 20001	iron_ion_binding oxidoreductase_activity gibberellin_2-beta-dioxygenase_activity	molecular_function	GO:0005506 GO:0016491 GO:0045543
1480328	48																	asp.pin.whs.above2	asp.pin.above2	5.91815	4.50398	8.33643	7.6908	9.03925	8.40471	8.33204	7.68246
1232370	49																			13.623	11.9572	15.8384	14.101	15.8247	11.6759	15.387	10.2458	2.09887	2.09092
1357106	49																			15.3564	13.0343	15.3173	12.8209	15.6358	11.6088	13.574	11.5243			-1.72879		-1.55442	-1.62342		KOG0539	Sphingolipid_fatty_acid_hydroxylase	Lipid_transport_and_metabolism	METABOLISM	1.-.-.-	Oxidoreductases				12251 21336 19203 19290 19347 24588	heme_binding transition_metal_ion_binding F420H2_dehydrogenase_activity sulfur_oxygenase_reductase_activity malolactic_enzyme_activity regulation_of_oxidoreductase_activity	molecular_function biological_process	GO:0020037 GO:0046914 GO:0043738 GO:0043826 GO:0043883 GO:0051341
1357432	49																			13.6788	12.5015	14.6883	13.0639	14.6121	12.8086	13.8525	11.4907								KOG1458	Fructose-1,6-bisphosphatase	Carbohydrate_transport_and_metabolism	METABOLISM	3.1.3.11	Fructose-bisphosphatase	Glycolysis_/_Gluconeogenesis Carbon_fixation Pentose_phosphate_pathway Fructose_and_mannose_metabolism	Carbohydrate_Metabolism Energy_Metabolism	METABOLIC	4143 18089 17662	carbohydrate_metabolic_process phosphoric_ester_hydrolase_activity fructose-bisphosphatase_activity	biological_process molecular_function	GO:0005975 GO:0042578 GO:0042132
1357594	49																			14.9721	14.0371	13.9741	12.9784	14.1192	12.2744	13.5814	12.3585	-0.991635	-0.830734	-1.37752	-1.04456	-1.74083	-1.66296		KOG1600	Fatty_acid_desaturase	Lipid_transport_and_metabolism	METABOLISM						12251 21336 3129 3721 3972 4761 9320 9710 4758 9918	heme_binding transition_metal_ion_binding stearoyl-CoA_9-desaturase_activity iron_ion_binding endoplasmic_reticulum fatty_acid_biosynthetic_process membrane oxidoreductase_activity lipid_metabolic_process oxidoreductase_activity,_acting_on_paired_donors,_with_oxidation_of_a_pair_of_donors_resulting_in_the_reduction_of_molecular_oxygen_to_two_molecules_of_water	molecular_function cellular_component biological_process	GO:0020037 GO:0046914 GO:0004768 GO:0005506 GO:0005783 GO:0006633 GO:0016020 GO:0016491 GO:0006629 GO:0016717
1371843	49																			14.4002	13.8973	14.6838	13.6322	14.9418	12.9222	14.4369	12.5174						-1.30002		KOG0767	Mitochondrial_phosphate_carrier_protein	Energy_production_and_conversion	METABOLISM						3708 4927 9320	binding transport membrane	molecular_function biological_process cellular_component	GO:0005488 GO:0006810 GO:0016020
1375183	49																			14.6858	14.6255	13.2916	12.9524	13.7481	13.8668	13.4228	13.5009	-1.36505	-0.905	-1.25172	-1.6435		-1.10248		KOG1153	Subtilisin-related_protease/Vacuolar_protease_B	Posttranslational_modification,_protein_turnover,_chaperones	CELLULAR_PROCESSES_AND_SIGNALING	3.4.21.48	Cerevisin				2700 4639 18306 18579 2687	subtilase_activity proteolysis identical_protein_binding negative_regulation_of_catalytic_activity cerevisin_activity	molecular_function biological_process	GO:0004289 GO:0006508 GO:0042802 GO:0043086 GO:0004262	yes
1383401	49																			14.1846	13.2712	13.995	13.5197	14.0108	12.5907	13.3397	11.8573						-1.36858		KOG0082	G-protein_alpha_subunit_(small_G_protein_superfamily)	Signal_transduction_mechanisms Cell_cycle_control,_cell_division,_chromosome_partitioning	CELLULAR_PROCESSES_AND_SIGNALING METABOLISM						3228 5270 11290 5250	signal_transducer_activity G-protein_coupled_receptor_protein_signaling_pathway guanyl_nucleotide_binding signal_transduction	molecular_function biological_process	GO:0004871 GO:0007186 GO:0019001 GO:0007165
1388106	49																			13.7989	14.031	14.1979	13.0459	13.9839	12.7011	14.0239	12.9685				-1.00473	-1.34597	-1.07522	GT35	KOG2099	Glycogen_phosphorylase	Carbohydrate_transport_and_metabolism	METABOLISM	2.4.1.1	Phosphorylase	Starch_and_sucrose_metabolism	Metabolism_of_Complex_Carbohydrates	METABOLIC	3019 4143 13063 5859	phosphorylase_activity carbohydrate_metabolic_process pyridoxal_phosphate_binding glycogen_phosphorylase_activity	molecular_function biological_process	GO:0004645 GO:0005975 GO:0030170 GO:0008184
1391912	49																			13.864	12.7731	14.6177	13.2571	14.3052	12.5621	13.2983	12.2338
1398943	49																			16.7459	12.9207	15.1747	13.6684	15.1186	12.5955	15.5958	11.3695								KOG0069	Glyoxylate/hydroxypyruvate_reductase_(D-isomer-specific_2-hydroxy_acid_dehydrogenase_superfamily)	Energy_production_and_conversion	METABOLISM	1.2.1.2	Formate_dehydrogenase	Glyoxylate_and_dicarboxylate_metabolism Methane_metabolism	Carbohydrate_Metabolism Energy_Metabolism	METABOLIC	5830 9823 24535 22441 2290 3708 6479 6923	metabolic_process oxidoreductase_activity,_acting_on_the_CH-OH_group_of_donors,_NAD_or_NADP_as_acceptor NAD_binding cofactor_binding catalytic_activity binding formate_dehydrogenase_activity formate_dehydrogenase_complex	biological_process molecular_function cellular_component	GO:0008152 GO:0016616 GO:0051287 GO:0048037 GO:0003824 GO:0005488 GO:0008863 GO:0009326
1402193	49																			14.9732	15.0147	13.7561	12.7345	13.7833	11.9537	14.0614	12.6603	-1.20291	-1.16862	-0.900011	-2.27974	-3.0624	-2.358		KOG2772	Transaldolase	Carbohydrate_transport_and_metabolism	METABOLISM	2.2.1.2	Transaldolase	Pentose_phosphate_pathway	Carbohydrate_Metabolism	METABOLIC	4143 3161 3930 4263	carbohydrate_metabolic_process transaldolase_activity cytoplasm pentose-phosphate_shunt	biological_process molecular_function cellular_component	GO:0005975 GO:0004801 GO:0005737 GO:0006098
1409241	49																			13.8376	13.8256	13.9912	14.277	13.6136	12.3883	14.3521	13.7183					-1.47815			KOG0001	Ubiquitin_and_ubiquitin-like_proteins	General_function_prediction_only Posttranslational_modification,_protein_turnover,_chaperones	POORLY_CHARACTERIZED CELLULAR_PROCESSES_AND_SIGNALING						4598	protein_modification_process	biological_process	GO:0006464
1422165	49																			14.7547	14.5582	13.6536	12.7772	14.0715	13.8055	13.3449	12.698	-1.08552		-1.39314	-1.72519		-1.81718		KOG3126	Porin/voltage-dependent_anion-selective_channel_protein	Inorganic_ion_transport_and_metabolism	METABOLISM						3933 4936 5976	mitochondrial_outer_membrane anion_transport voltage-gated_anion_channel_activity	cellular_component biological_process molecular_function	GO:0005741 GO:0006820 GO:0008308
1427431	49																			16.5174	15.2169	15.4203	12.1378	15.7003	11.043	13.6755	11.4519			-2.6886	-3.22481	-4.2875	-3.91631											3547 4928 9320	ion_channel_activity ion_transport membrane	molecular_function biological_process cellular_component	GO:0005216 GO:0006811 GO:0016020
1429324	49			asp_d3.secreted		pin_d3.secreted	pin_d7.secreted													16.6038	12.8579	16.9552	13.6436	15.9456	10.4602	15.6875	11.6464					-2.31449																yes
1431197	49	mal_d3.secreted	mal_d7.secreted	asp_d3.secreted	asp_d7.secreted	pin_d3.secreted	pin_d7.secreted	whs_d3.secreted	whs_d7.secreted											16.849	17.6168	16.2189	11.2621	15.6096	12.3549	13.6652	11.4872			-3.02474	-6.24333	-5.19439	-5.99696		KOG1339	Aspartyl_protease	Posttranslational_modification,_protein_turnover,_chaperones	CELLULAR_PROCESSES_AND_SIGNALING	3.4.23.5	Cathepsin_D				2632 4639 2628 2630	pepsin_A_activity proteolysis aspartic-type_endopeptidase_activity cathepsin_D_activity	molecular_function biological_process	GO:0004194 GO:0006508 GO:0004190 GO:0004192	yes
1431855	49																			15.5801	15.8688	13.9568	13.368	13.8032	13.0982	14.5296	13.0225	-1.61063	-1.7547	-1.03871	-2.48079	-2.76316	-2.82618		KOG2653	6-phosphogluconate_dehydrogenase	Carbohydrate_transport_and_metabolism	METABOLISM	1.1.1.44	Phosphogluconate_dehydrogenase_(decarboxylating)	Pentose_phosphate_pathway	Carbohydrate_Metabolism	METABOLIC	2990 4263 23920 9710 2290 3708 5830	phosphogluconate_dehydrogenase_(decarboxylating)_activity pentose-phosphate_shunt NADP_binding oxidoreductase_activity catalytic_activity binding metabolic_process	molecular_function biological_process	GO:0004616 GO:0006098 GO:0050661 GO:0016491 GO:0003824 GO:0005488 GO:0008152
1433615	49																			15.2978	14.2651	13.7502	13.6567	14.1009	13.6678	13.6445	13.2029	-1.53352	-1.18146	-1.62925			-1.03748		KOG0683	Glutamine_synthetase	Amino_acid_transport_and_metabolism	METABOLISM	6.3.1.2	Glutamate--ammonia_ligase	Peptidoglycan_biosynthesis Nitrogen_metabolism Glutamate_metabolism	Metabolism_of_Complex_Carbohydrates Energy_Metabolism Amino_Acid_Metabolism	METABOLIC	2762 4924 4672	glutamate-ammonia_ligase_activity nitrogen_compound_metabolic_process glutamine_biosynthetic_process	molecular_function biological_process	GO:0004356 GO:0006807 GO:0006542
1433828	49																			15.1371	14.8443	13.7464	13.2759	14.312	13.2713	14.514	12.7674	-1.36782			-1.53321	-1.57087	-2.06008		KOG2404	Fumarate_reductase,_flavoprotein_subunit	Energy_production_and_conversion	METABOLISM	1.3.99.1	Succinate_dehydrogenase	Citrate_cycle_(TCA_cycle) Benzoate_degradation_via_CoA_ligation Butanoate_metabolism Reductive_carboxylate_cycle_(CO2_fixation) Oxidative_phosphorylation	Carbohydrate_Metabolism Biodegradation_of_Xenobiotics Energy_Metabolism	METABOLIC	12251 21336 4283 9710 109	heme_binding transition_metal_ion_binding electron_transport oxidoreductase_activity succinate_dehydrogenase_activity	molecular_function biological_process	GO:0020037 GO:0046914 GO:0006118 GO:0016491 GO:0000104
1435034	49																			14.8422	14.021	14.354	12.3206	14.7747	11.8655	14.297	11.4656				-1.62296	-2.12906	-2.53727		KOG1367	3-phosphoglycerate_kinase	Carbohydrate_transport_and_metabolism	METABOLISM	2.7.2.3	Phosphoglycerate_kinase	Carbon_fixation Glycolysis_/_Gluconeogenesis	Energy_Metabolism Carbohydrate_Metabolism	METABOLIC	2992 4261	phosphoglycerate_kinase_activity glycolysis	molecular_function biological_process	GO:0004618 GO:0006096
1435997	49	mal_d3.secreted	mal_d7.secreted	asp_d3.secreted	asp_d7.secreted	pin_d3.secreted	pin_d7.secreted	whs_d3.secreted	whs_d7.secreted											15.9244	16.8325	13.7979	12.5717	13.1313	13.7531	11.199	12.0979	-2.04832	-2.69487	-4.52218	-4.05809	-2.98868	-4.65757		KOG1282	Serine_carboxypeptidases_(lysosomal_cathepsin_A)	Posttranslational_modification,_protein_turnover,_chaperones Amino_acid_transport_and_metabolism	CELLULAR_PROCESSES_AND_SIGNALING METABOLISM	3.4.16.5	Carboxypeptidase_C				2623 4639 2624 2685	serine_carboxypeptidase_activity proteolysis carboxypeptidase_C_activity vacuolar_carboxypeptidase_Y	molecular_function biological_process	GO:0004185 GO:0006508 GO:0004186 GO:0004258	yes
[truncated: 10,444 more rows]
