# Supplementary material for: The integrative omics of white-rot fungus Pycnoporus coccineus reveals co-regulated CAZymes for orchestrated lignocellulose breakdown
Source: PLoS One. 2017 Apr 10;12(4):e0175528. doi: 10.1371/journal.pone.0175528 (PMC5386290; doi:10.1371/journal.pone.0175528)
Supplement: S5 File — The excel spread sheet contains protein ID and the number of spectra for all cultivation conditions. (XLSX) [file pone.0175528.s015.xlsx]

## Sheet: S7 Table
Top Protein Id	Class	CAZy_Family	Maltose day 3	Maltose day7	Wheat straw day 3	Wheat straw day 7	Pine day 3	Pine day 7	Aspen day 3	Aspen day 7
jgi|Pycco1|1373467	CAZy	GH92	213	96	34	83	393	402	251	134
jgi|Pycco1|1424818	CAZy	GH7	15	6	274	269	27	134	62	210
jgi|Pycco1|1389216	CAZy	GH8	6	2	104	78	19	68	25	61
jgi|Pycco1|1366028	CAZy	GH9	2	1	33	34	4	8	8	33
jgi|Pycco1|1366139	CAZy	AA1_1	6	361	98	168	27	206	83	107
jgi|Pycco1|1452465	CAZy	AA1_1	0	11	19	10	4	6	6	1
jgi|Pycco1|1434777	CAZy	AA1_1	0	16	1	11	0	5	9	1
jgi|Pycco1|1477425	CAZy	AA1_1	0	16	3	2	2	5	8	3
jgi|Pycco1|1437412	UNKNOWN		24	90	38	70	109	157	99	120
jgi|Pycco1|1469417	UNKNOWN		23	90	7	19	44	93	45	35
jgi|Pycco1|1507511	CAZy	GH15	100	188	39	47	114	131	104	56
jgi|Pycco1|1466845	CAZy	PL8	116	12	35	38	162	80	76	44
jgi|Pycco1|1372485	UNKNOWN		2	501	1	14	3	9	2	8
jgi|Pycco1|1357326	CAZy	GH6-CBM1	6	4	114	159	6	66	20	59
jgi|Pycco1|1365564	CAZy	GH74-CBM1	12	3	61	81	42	164	24	40
jgi|Pycco1|1431843	CAZy	GH27	71	32	22	3	167	47	52	2
jgi|Pycco1|1070165	CAZy	GH27	0	0	0	0	5	0	0	0
jgi|Pycco1|1364528	UNKNOWN		60	29	41	37	25	36	98	40
jgi|Pycco1|1435894	CAZy	GH79	15	4	47	79	10	45	28	97
jgi|Pycco1|1407107	PROTEASE		21	7	43	66	9	16	38	87
jgi|Pycco1|1431197	PROTEASE		81	7	119	8	11	3	49	4
jgi|Pycco1|1357629	CAZy	GH51	11	1	39	114	8	22	15	64
jgi|Pycco1|1435885	CAZy	GH10-CBM1	0	0	17	65	0	7	1	171
jgi|Pycco1|1377179	CAZy	GH55	10	16	20	30	8	35	48	25
jgi|Pycco1|1401294	CAZy	GH55	6	2	6	2	11	12	13	2
jgi|Pycco1|1382005	PROTEASE		6	43	15	18	8	11	68	59
jgi|Pycco1|1465736	PROTEASE		22	34	8	8	25	26	15	13
jgi|Pycco1|1433108	PROTEASE		22	9	12	10	7	11	9	8
jgi|Pycco1|1430367	PROTEASE		6	4	3	4	3	6	4	3
jgi|Pycco1|1443101	CAZy	GH95	18	21	14	19	30	68	26	20
jgi|Pycco1|1442243	PROTEASE		8	28	37	36	22	25	28	23
jgi|Pycco1|1401955	CAZy	AA3_1-AA8	1	0	31	56	10	53	11	41
jgi|Pycco1|1440257	CAZy	GH27	48	9	7	7	58	36	29	4
jgi|Pycco1|1430584	CAZy	GH30	29	3	7	8	37	74	29	9
jgi|Pycco1|1435997	PROTEASE		38	9	18	15	6	8	9	11
jgi|Pycco1|1430912	PROTEASE		3	0	7	15	8	24	2	16
jgi|Pycco1|1431750	PROTEASE		4	1	3	3	2	3	2	3
jgi|Pycco1|1367686	CAZy	AA5_1	17	1	40	59	16	21	13	17
jgi|Pycco1|1430637	UNKNOWN		20	6	15	19	24	42	27	23
jgi|Pycco1|1411666	CAZy	GH3	16	0	21	20	16	54	4	31
jgi|Pycco1|1439531	CAZy	GH35	25	1	18	37	12	22	22	23
jgi|Pycco1|1358510	CAZy	GH30	20	3	4	0	106	8	16	0
jgi|Pycco1|1444114	PROTEASE		4	2	24	19	3	4	13	26
jgi|Pycco1|1441629	PROTEASE		8	10	4	0	3	3	6	1
jgi|Pycco1|1468666	PROTEASE		6	1	11	3	0	0	1	0
jgi|Pycco1|1357476	PROTEASE		2	1	7	2	0	0	0	0
jgi|Pycco1|1446585	PROTEASE		2	2	2	1	1	1	0	0
jgi|Pycco1|1409615	UNKNOWN		9	38	12	5	19	14	21	5
jgi|Pycco1|1477152	UNKNOWN		5	7	4	0	7	4	4	0
jgi|Pycco1|1357891	CAZy	AA5_1	22	19	19	8	27	22	19	11
jgi|Pycco1|1426153	CAZy	GH31	35	0	0	14	20	18	4	15
jgi|Pycco1|1361992	CAZy	GH31	16	0	0	4	9	2	0	4
jgi|Pycco1|1465734	CAZy	AA3_2	18	0	11	28	0	19	0	30
jgi|Pycco1|68108	CAZy	AA3_2	18	0	4	6	0	8	0	9
jgi|Pycco1|1369807	CAZy	GH2	20	32	9	8	21	22	11	9
jgi|Pycco1|1435938	PROTEASE		23	4	7	5	20	14	18	6
jgi|Pycco1|1391002	PROTEASE		12	3	3	4	9	8	9	4
jgi|Pycco1|1369367	CAZy	GH47	41	0	21	23	6	11	6	21
jgi|Pycco1|1445175	CAZy	GH16	22	6	16	17	13	18	26	9
jgi|Pycco1|1480292	UNKNOWN		24	0	18	17	10	29	2	17
jgi|Pycco1|320973	CAZy	GH76	12	5	14	6	26	21	25	7
jgi|Pycco1|1445926	UNKNOWN		36	2	5	2	46	7	16	1
jgi|Pycco1|1432108	CAZy	AA3_2	17	1	14	12	27	19	13	9
jgi|Pycco1|1438246	CAZy	CE8	1	0	24	48	4	8	10	10
jgi|Pycco1|1374028	CAZy	AA9	1	1	20	65	2	7	1	7
jgi|Pycco1|1437289	UNKNOWN		45	1	11	6	12	11	7	6
jgi|Pycco1|1438060	UNKNOWN		29	0	10	21	1	19	0	19
jgi|Pycco1|1480943	CAZy	AA5_1	3	0	1	30	0	2	0	37
jgi|Pycco1|1376269	CAZy	AA5_1	3	0	1	26	0	3	0	37
jgi|Pycco1|1361311	CAZy	GH72-CBM43	8	9	14	12	9	14	19	10
jgi|Pycco1|1429596	LIPASE / ESTERASE		11	0	15	17	4	12	16	15
jgi|Pycco1|718112	CAZy	GH32	12	11	7	4	16	24	11	3
jgi|Pycco1|1378664	OTHER		16	12	17	6	7	7	14	8
jgi|Pycco1|1437837	CAZy	GH10-CBM1	0	0	9	14	3	14	10	10
jgi|Pycco1|1426850	CAZy	GH10-CBM1	0	0	5	6	1	9	5	10
jgi|Pycco1|688728	CAZy	GH28	0	0	12	29	7	12	8	14
jgi|Pycco1|1438510	UNKNOWN		17	0	8	16	7	7	9	15
jgi|Pycco1|1357645	CAZy	GH30	11	1	11	17	3	4	17	13
jgi|Pycco1|1425475	CAZy	GH5	21	3	12	8	10	9	10	2
jgi|Pycco1|1471500	UNKNOWN		0	0	21	25	0	7	2	7
jgi|Pycco1|1471512	UNKNOWN		0	0	17	18	0	3	1	4
jgi|Pycco1|1430281	UNKNOWN		17	1	6	7	12	14	8	6
jgi|Pycco1|1404940	CAZy	GH3-CBM1	1	0	11	12	0	14	2	13
jgi|Pycco1|1434274	CAZy	GH3	3	0	6	11	0	2	1	2
jgi|Pycco1|1473510	CAZy	GH16	16	8	9	4	12	6	11	0
jgi|Pycco1|1436321	CAZy	AA2	0	0	4	7	0	5	5	35
jgi|Pycco1|1464049	CAZy	AA2	0	0	3	4	0	3	8	20
jgi|Pycco1|1468611	CAZy	AA2	0	0	1	2	0	1	1	4
jgi|Pycco1|1435229	UNKNOWN		18	0	12	13	1	4	5	12
jgi|Pycco1|1373530	OTHER		50	0	4	1	0	4	0	1
jgi|Pycco1|1430093	OTHER		7	0	0	0	0	1	0	0
jgi|Pycco1|1370947	PROTEASE		5	1	14	19	2	3	6	15
jgi|Pycco1|1439328	CAZy	CE16-CBM1	0	0	24	21	0	7	2	10
jgi|Pycco1|1359658	PROTEASE		10	1	15	13	1	2	10	11
jgi|Pycco1|1453868	CAZy	GH92	3	4	1	11	15	5	6	17
jgi|Pycco1|1457071	NUCLEASE		14	0	9	11	1	3	12	11
jgi|Pycco1|1445051	CAZy	GH18	15	4	9	0	10	3	14	2
jgi|Pycco1|1497577	CAZy	GH13	11	5	7	7	8	11	0	8
jgi|Pycco1|1468712	CAZy	GH79	0	0	13	17	1	2	8	14
jgi|Pycco1|1471985	CAZy	AA3_4	5	0	2	16	3	12	0	13
jgi|Pycco1|1415976	UNKNOWN		19	0	1	0	17	6	8	0
jgi|Pycco1|1470260	CAZy	CE15-CBM1	0	0	9	18	0	6	2	13
jgi|Pycco1|1470261	CAZy	CE15	0	0	2	3	0	0	0	1
jgi|Pycco1|1373375	CAZy	CE16	10	1	5	6	3	11	7	7
jgi|Pycco1|1421509	CAZy	GH5	14	4	8	0	12	4	7	0
jgi|Pycco1|1433632	PROTEASE		0	0	17	15	0	5	0	11
jgi|Pycco1|1439266	UNKNOWN		3	2	10	8	12	6	6	0
jgi|Pycco1|1370654	CAZy	GH28	1	0	12	15	4	4	6	4
jgi|Pycco1|1359888	CAZy	GH5-CBM1	0	0	7	19	2	6	5	7
jgi|Pycco1|1374607	UNKNOWN		40	0	2	2	1	0	0	1
jgi|Pycco1|1445623	CAZy	GH43-CBM35	0	0	4	15	3	4	9	10
jgi|Pycco1|1474634	UNKNOWN		2	0	3	3	12	14	5	2
jgi|Pycco1|1369288	UNKNOWN		0	0	0	0	1	3	1	2
jgi|Pycco1|1435501	CAZy	GH43	2	2	10	6	3	10	8	3
jgi|Pycco1|1361091	CAZy	CE4	3	18	11	5	0	1	3	2
jgi|Pycco1|1433098	CAZy	CE4	1	3	3	1	0	0	1	1
jgi|Pycco1|1429791	CAZy	GH5-CBM1	0	0	8	8	0	5	2	6
jgi|Pycco1|1434718	CAZy	GH5-CBM1	0	0	5	2	0	2	1	6
jgi|Pycco1|1480891	CAZy	GH37	4	10	7	4	5	3	6	3
jgi|Pycco1|1423919	PROTEASE		0	0	23	13	0	0	0	5
jgi|Pycco1|1434821	CAZy	GH18	4	13	5	1	3	5	9	1
jgi|Pycco1|1378812	CAZy	GH88	15	0	12	5	1	3	0	4
jgi|Pycco1|1356397	UNKNOWN		4	0	2	4	5	7	5	3
jgi|Pycco1|1429324	UNKNOWN		1	0	1	0	4	2	3	0
jgi|Pycco1|1437875	PROTEASE		2	4	4	7	2	6	5	9
jgi|Pycco1|672392	PROTEASE		4	1	14	11	0	2	2	5
jgi|Pycco1|1466289	UNKNOWN		16	0	0	1	17	4	0	0
jgi|Pycco1|1439310	CAZy	GH28	13	1	4	2	5	7	4	2
jgi|Pycco1|1441479	UNKNOWN		8	0	6	7	0	4	1	11
jgi|Pycco1|1463186	CAZy	GH18-CBM35	3	0	10	2	1	3	7	2
jgi|Pycco1|1463187	CAZy	GH18-CBM35	9	0	5	1	0	1	2	2
jgi|Pycco1|1360083	PROTEASE		3	0	6	10	2	5	0	10
jgi|Pycco1|1447824	CAZy	GH18-CBM5	3	9	16	2	1	1	4	0
jgi|Pycco1|1468129	CAZy	GH31	14	6	11	4	0	0	0	0
jgi|Pycco1|1435879	CAZy	GH92	15	0	3	2	0	6	0	4
jgi|Pycco1|1390886	CAZy	GH92	5	0	1	3	0	2	0	2
jgi|Pycco1|1437681	LIPASE / ESTERASE		3	0	4	8	0	0	0	20
jgi|Pycco1|1375024	CAZy	GH5-CBM1	0	0	7	12	0	5	3	8
jgi|Pycco1|1381402	OTHER		3	14	3	2	1	3	5	3
jgi|Pycco1|1468768	CAZy	AA2	0	0	0	3	0	0	0	31
jgi|Pycco1|1431101	CAZy	AA2	0	0	0	1	0	0	0	33
jgi|Pycco1|1430664	UNKNOWN		6	0	0	1	14	10	2	0
jgi|Pycco1|1377173	CAZy	CE1	0	0	6	10	0	1	1	7
jgi|Pycco1|1392142	CAZy	CE1	0	0	3	3	0	0	0	3
jgi|Pycco1|1395316	CAZy	GH10	0	0	0	20	0	0	3	9
jgi|Pycco1|1368320	OTHER		0	0	10	10	0	1	0	11
jgi|Pycco1|1106774	CAZy	GH18-CBM35	3	4	5	2	6	4	7	0
jgi|Pycco1|1424871	CAZy	GH18	2	9	1	1	5	6	7	0
jgi|Pycco1|1368066	PROTEASE		2	11	5	4	0	2	3	2
jgi|Pycco1|1436765	OTHER		0	0	7	13	0	0	0	9
jgi|Pycco1|1424636	UNKNOWN		6	0	12	4	1	2	1	1
jgi|Pycco1|1370768	OTHER		0	0	7	8	1	5	1	5
jgi|Pycco1|1365786	UNKNOWN		1	0	7	6	1	6	2	4
jgi|Pycco1|1367218	CAZy	AA3_2	20	0	2	4	0	0	0	0
jgi|Pycco1|1067038	CAZy	GH78	6	0	8	6	1	2	2	1
jgi|Pycco1|1456629	OTHER		4	0	3	2	4	5	4	3
jgi|Pycco1|1437297	UNKNOWN		0	1	4	0	3	2	8	0
jgi|Pycco1|1371481	UNKNOWN		0	1	2	0	1	0	3	0
jgi|Pycco1|1433845	CAZy	GH17	1	0	8	9	0	2	0	4
jgi|Pycco1|1444442	CAZy	PL8	2	0	7	9	0	2	0	3
jgi|Pycco1|1435663	UNKNOWN		9	0	5	1	0	1	6	1
jgi|Pycco1|1428145	CAZy	AA9	0	0	6	10	0	4	0	3
jgi|Pycco1|1273531	OTHER		4	2	1	0	9	1	5	0
jgi|Pycco1|1476810	OTHER		7	0	10	4	0	0	0	0
jgi|Pycco1|1435974	OTHER		5	1	3	2	2	4	2	1
jgi|Pycco1|1467772	CAZy	GH131-CBM1	0	0	5	5	0	4	0	6
jgi|Pycco1|1370491	UNKNOWN		3	3	3	1	1	3	3	3
jgi|Pycco1|1371414	UNKNOWN		0	6	4	3	1	2	4	0
jgi|Pycco1|1433997	CAZy	GH18	4	0	9	2	1	1	3	0
jgi|Pycco1|1431377	PROTEASE		2	0	4	4	2	2	1	5
jgi|Pycco1|1439666	LIPASE / ESTERASE		0	0	5	9	0	5	0	1
jgi|Pycco1|1405174	LIPASE / ESTERASE		0	0	1	9	0	1	0	9
jgi|Pycco1|1361674	PROTEASE		9	0	2	3	0	1	0	5
jgi|Pycco1|1363452	UNKNOWN		13	0	3	2	0	1	0	0
jgi|Pycco1|378107	UNKNOWN		3	0	5	5	0	1	0	5
jgi|Pycco1|1370680	UNKNOWN		13	0	0	0	4	2	0	0
jgi|Pycco1|1480250	OTHER		1	2	4	9	0	0	2	1
jgi|Pycco1|408613	CAZy	GH43	0	0	4	11	0	0	0	3
jgi|Pycco1|1419500	UNKNOWN		2	6	1	1	3	2	2	1
jgi|Pycco1|1429888	CAZy	AA3_2	6	0	2	5	0	1	0	4
jgi|Pycco1|1513135	UNKNOWN		12	0	0	1	0	4	0	0
jgi|Pycco1|1435071	CAZy	GH13	12	0	3	0	0	0	0	1
jgi|Pycco1|1438837	PROTEASE		0	0	4	6	1	1	1	3
jgi|Pycco1|1372210	UNKNOWN		15	0	1	0	0	0	0	0
jgi|Pycco1|1432218	OTHER		0	0	9	6	0	0	0	1
jgi|Pycco1|1417214	CAZy	AA9	0	0	6	7	0	0	0	3
jgi|Pycco1|1401603	UNKNOWN		3	0	3	4	0	2	0	4
jgi|Pycco1|1422852	CAZy	GH16	3	5	4	0	1	1	1	0
jgi|Pycco1|1442230	CAZy	GH16	6	1	4	0	2	1	1	0
jgi|Pycco1|954211	PROTEASE		4	0	3	4	1	2	1	0
jgi|Pycco1|1471466	CAZy	GH18	2	0	1	3	4	1	2	2
jgi|Pycco1|1464925	CAZy	CBM13	0	0	4	5	0	3	0	2
jgi|Pycco1|1372016	CAZy	GH16	1	3	2	1	1	2	2	1
jgi|Pycco1|1374205	CAZy	GH79	7	0	5	0	0	1	0	0
jgi|Pycco1|1445359	UNKNOWN		3	0	5	5	0	0	0	0
jgi|Pycco1|1456924	CAZy	GH18-CBM35	0	2	3	1	1	1	4	1
jgi|Pycco1|1436014	UNKNOWN		0	0	8	5	0	0	0	0
jgi|Pycco1|1438412	PROTEASE		3	0	3	1	0	1	2	3
jgi|Pycco1|1447621	CAZy	GH16	3	2	2	0	2	0	3	0
jgi|Pycco1|1471841	UNKNOWN		1	4	1	0	3	1	1	1
jgi|Pycco1|1468015	NUCLEASE		12	0	0	0	0	0	0	0
jgi|Pycco1|1438957	CAZy	GH5	2	0	2	2	1	3	0	1
jgi|Pycco1|1425989	PROTEASE		0	2	2	3	0	2	2	0
jgi|Pycco1|1439153	UNKNOWN		0	0	0	3	3	1	1	3
jgi|Pycco1|1432889	UNKNOWN		1	0	1	4	0	0	1	4
jgi|Pycco1|1431590	PROTEASE		2	0	2	1	1	2	1	2
jgi|Pycco1|1436839	UNKNOWN		1	1	2	0	1	1	3	2
jgi|Pycco1|1399808	OTHER		0	3	1	3	0	0	2	1
jgi|Pycco1|1408249	UNKNOWN		1	3	1	0	1	0	3	1
jgi|Pycco1|1372762	UNKNOWN		0	1	5	1	1	0	2	0
jgi|Pycco1|1466495	CAZy	AA9	0	0	2	6	0	1	0	1
jgi|Pycco1|1363671	CAZy	GH53	0	0	1	6	0	0	0	3
jgi|Pycco1|1468559	PROTEASE		0	0	0	3	0	0	0	6
jgi|Pycco1|1471070	CAZy	GH25	0	0	5	2	0	1	1	0
jgi|Pycco1|1426831	CAZy	GH115	0	0	0	8	0	0	0	1
jgi|Pycco1|1428593	UNKNOWN		0	0	0	2	0	1	0	6
jgi|Pycco1|1471169	OTHER		0	4	2	0	0	0	3	0
jgi|Pycco1|1428287	CAZy	GH18	2	2	2	1	1	1	0	0
jgi|Pycco1|1433077	CAZy	GH45	0	0	2	5	0	0	0	2
jgi|Pycco1|1429512	CAZy	CE16	0	0	3	6	0	0	0	0
jgi|Pycco1|1375723	CAZy	GH12	0	0	4	4	0	1	0	0
jgi|Pycco1|1451086	CAZy	GH16	2	0	2	0	1	1	2	0
jgi|Pycco1|1464761	UNKNOWN		1	1	1	3	0	0	1	1
jgi|Pycco1|1514584	CAZy	GH92	1	0	0	0	4	0	1	2
jgi|Pycco1|1468641	PROTEASE		0	0	5	3	0	0	0	0
jgi|Pycco1|1453798	PROTEASE		1	2	0	2	0	0	0	3
jgi|Pycco1|1370744	UNKNOWN		8	0	0	0	0	0	0	0
jgi|Pycco1|1382161	CAZy	AA9-CBM1	0	0	1	6	0	1	0	0
jgi|Pycco1|1465720	UNKNOWN		0	0	1	2	2	2	0	0
jgi|Pycco1|1361613	CAZy	GH16	2	0	2	1	0	0	2	0
jgi|Pycco1|695093	UNKNOWN		2	0	0	0	1	2	2	0
jgi|Pycco1|1431537	OTHER		0	4	3	0	0	0	0	0
jgi|Pycco1|1418425	CAZy	GH20	0	0	5	2	0	0	0	0
jgi|Pycco1|1432550	CAZy	GH5	1	0	2	4	0	0	0	0
jgi|Pycco1|1358049	CAZy	GH12	0	0	3	3	0	0	0	1
jgi|Pycco1|1476578	LIPASE / ESTERASE		0	0	3	3	0	0	0	1
jgi|Pycco1|1377311	CAZy	GH20	7	0	0	0	0	0	0	0
jgi|Pycco1|1423642	CAZy	AA9	0	0	4	2	0	0	1	0
jgi|Pycco1|1377444	NUCLEASE		0	0	4	3	0	0	0	0
jgi|Pycco1|1446065	UNKNOWN		0	0	0	4	0	0	0	3
jgi|Pycco1|1409191	OTHER		1	0	0	0	2	2	1	0
jgi|Pycco1|793241	CAZy	AA9	0	0	2	3	0	1	0	0
jgi|Pycco1|1438874	UNKNOWN		0	0	0	3	0	0	0	3
jgi|Pycco1|1369390	CAZy	AA9	0	0	2	2	0	1	0	1
jgi|Pycco1|1360037	PROTEASE		0	0	3	3	0	0	0	0
jgi|Pycco1|1423144	OTHER		3	1	0	0	0	1	0	1
jgi|Pycco1|1437703	CAZy	CE16	0	0	0	3	0	0	0	2
jgi|Pycco1|1364162	PROTEASE		1	0	3	1	0	0	0	0
jgi|Pycco1|1476709	UNKNOWN		3	0	2	0	0	0	0	0
jgi|Pycco1|1437162	CAZy	AA9	3	0	2	0	0	0	0	0
jgi|Pycco1|1469390	UNKNOWN		5	0	0	0	0	0	0	0
jgi|Pycco1|1368522	CAZy	AA9	0	0	2	3	0	0	0	0
jgi|Pycco1|1401819	NUCLEASE		2	0	0	3	0	0	0	0
jgi|Pycco1|1372816	UNKNOWN		4	0	0	0	0	0	0	1
jgi|Pycco1|1403500	UNKNOWN		0	0	2	1	0	0	0	2
jgi|Pycco1|1365190	NUCLEASE		0	0	2	3	0	0	0	0
jgi|Pycco1|1466373	PROTEASE		0	0	0	2	0	0	0	3
jgi|Pycco1|1463000	CAZy	AA3_2	0	0	0	4	0	0	0	0
jgi|Pycco1|1434191	CAZy	GH78	0	0	1	2	0	0	0	1
jgi|Pycco1|1438352	CAZy	AA2	0	2	2	0	0	0	0	0
jgi|Pycco1|1362565	LIPASE / ESTERASE		0	0	2	2	0	0	0	0
jgi|Pycco1|1418607	PROTEASE		3	0	1	0	0	0	0	0
jgi|Pycco1|1365120	NUCLEASE		0	2	0	0	0	0	2	0
jgi|Pycco1|1434603	CAZy	GH16	3	0	0	0	0	0	0	0
jgi|Pycco1|1434602	CAZy	GH16	3	0	0	0	0	0	0	0
jgi|Pycco1|651762	CAZy	GH16	0	2	1	0	0	0	0	0
jgi|Pycco1|1440737	CAZy	CBM13	3	0	0	0	0	0	0	0
jgi|Pycco1|1367399	CAZy	CE8	0	0	0	3	0	0	0	0
jgi|Pycco1|1464422	UNKNOWN		2	0	0	0	0	0	0	1
jgi|Pycco1|1381070	UNKNOWN		0	0	0	1	0	0	0	2
jgi|Pycco1|1358820	UNKNOWN		0	0	0	2	0	0	0	0
jgi|Pycco1|1446545	PROTEASE		0	0	2	0	0	0	0	0
jgi|Pycco1|1474954	CAZy	GH3	0	0	0	0	0	0	0	2
jgi|Pycco1|1438989	OTHER		0	0	0	0	0	2	0	0
jgi|Pycco1|1374467	OTHER		0	0	2	0	0	0	0	0
jgi|Pycco1|1450304	UNKNOWN		0	2	0	0	0	0	0	0
jgi|Pycco1|1466955	UNKNOWN		2	0	0	0	0	0	0	0
jgi|Pycco1|320808	UNKNOWN		0	0	0	2	0	0	0	0
